# Supplementary material for: Condensation of Rubisco into a proto-pyrenoid in higher plant chloroplasts
Source: Nat Commun. 2020 Dec 9;11:6303. doi: 10.1038/s41467-020-20132-0 (PMC7726157; doi:10.1038/s41467-020-20132-0)
Supplement: Supplementary file 6 — Source Data [file 41467_2020_20132_MOESM6_ESM.xlsx]

## Sheet: Fig 1b
Figure 1b
		Anti-EPYC1						Anti-Actin							Anti-EPYC1				Anti-Actin

## Sheet: Fig 2a WT
Figure 2a					EPYC1:dGFP in WT
						Chloroplast number	Distance across chloroplast (proportional)	EPYC1::GFP signal (ordered by size)	EPYC1:GFP signal re-ordered into peak shape	EPYC1:GFP signal as proportion of 1	Chloroplast number	Distance across chloroplast (proportional)	EPYC1::GFP signal (ordered by size)	EPYC1:GFP signal re-ordered into peak shape	EPYC1:GFP signal as proportion of 1	Chloroplast number	Distance across chloroplast (proportional)	EPYC1::GFP signal (ordered by size)	EPYC1:GFP signal re-ordered into peak shape	EPYC1:GFP signal as proportion of 1	Chloroplast number	Distance across chloroplast (proportional)	EPYC1::GFP signal (ordered by size)	EPYC1:GFP signal re-ordered into peak shape	EPYC1:GFP signal as proportion of 1	Chloroplast number	Distance across chloroplast (proportional)	EPYC1::GFP signal (ordered by size)	EPYC1:GFP signal re-ordered into peak shape	EPYC1:GFP signal as proportion of 1	Chloroplast number	Distance across chloroplast (proportional)	EPYC1::GFP signal (ordered by size)	EPYC1:GFP signal re-ordered into peak shape	EPYC1:GFP signal as proportion of 1	Chloroplast number	Distance across chloroplast (proportional)	EPYC1::GFP signal (ordered by size)	EPYC1:GFP signal re-ordered into peak shape	EPYC1:GFP signal as proportion of 1	Chloroplast number	Distance across chloroplast (proportional)	EPYC1::GFP signal (ordered by size)	EPYC1:GFP signal re-ordered into peak shape	EPYC1:GFP signal as proportion of 1	Chloroplast number	Distance across chloroplast (proportional)	EPYC1::GFP signal (ordered by size)	EPYC1:GFP signal re-ordered into peak shape
						1	0	1	0	0	2	0	1	0	0	3	0	1	0	0	4	0	0	0	0	5	0	0	0	0	6	0	1	0	0	7	0	0	0	0	8	0	0.6596	0	0	9	0	0	0
							0.0263201	2	0	0		0.0263201	2	0	0		0.0263201	2	0	0		0.0263201	0	0	0		0.0263201	0	0	0		0.0243942	1	0	0		0.0250039	0	0	0		0.0232602	0.6884	0	0		0.025646	0	0
							0.0526266	3	1	0.0443926		0.0526266	3	1	0.0443926		0.0526266	3	1	0.0443926		0.0526266	0	0	0		0.0526266	0	0	0		0.0487759	0.2439	0	0		0.0499948	0	0	0		0.0465099	0.0818	0	0		0.0512806	0	0
							0.0789467	5	2	0.0887851		0.0789467	5	2	0.0887851		0.0789467	5	2	0.0887851		0.0789467	0	0.0831	0.00284271		0.0789467	0	0	0		0.0731701	0	0.2439	0.00766863		0.0749987	0	0	0		0.0697701	0.5057	0	0		0.0769266	0	0
							0.105267	9	5	0.221963		0.105267	9	5	0.221963		0.105267	9	5	0.221963		0.105267	0	0.8421	0.0288068		0.105267	0	0	0		0.0975644	0	1	0.0314417		0.100003	0	0	0		0.0930199	0.9955	0.5057	0.00971312		0.102561	0	0
							0.131573	13.7368	9	0.399533		0.131573	13.7368	9	0.399533		0.131573	13.7368	9	0.399533		0.131573	0	1	0.0342083		0.131573	0.9974	0	0		0.121946	0	1	0.0314417		0.124994	0.7656	0	0		0.11628	1	0.6884	0.0132223		0.128207	0	0.0389
							0.157893	15.6842	13.7368	0.609812		0.157893	15.6842	13.7368	0.609812		0.157893	15.6842	13.7368	0.609812		0.157893	0.482	2.4211	0.0828216		0.157893	2.6568	0.1026	0.00149849		0.14634	0.7317	2	0.0628834		0.149997	0.9475	0.7656	0.0118698		0.13953	1.5929	1	0.0192073		0.153842	0.0389	1.6433
							0.184213	18.6316	17	0.754673		0.184213	18.6316	17	0.754673		0.184213	18.6316	17	0.754673		0.184213	1	4.831	0.16526		0.184213	6.8698	0.9974	0.0145672		0.170734	1	4.6098	0.14494		0.175001	1.825	1.825	0.0282946		0.16279	3.9127	1.5929	0.0305953		0.179488	1.7088	5.8741
							0.210533	20.5789	17	0.754673		0.210533	20.5789	17	0.754673		0.210533	20.5789	17	0.754673		0.210533	1	8.3186	0.284565		0.210533	15.1874	3.0178	0.0440755		0.195129	3	9.4634	0.297545		0.200005	3.44	3.44	0.0533333		0.18605	8.0433	5.054	0.0970736		0.205134	7.0453	13.1512
							0.23684	21.5263	18	0.799066		0.23684	21.5263	18	0.799066		0.23684	21.5263	18	0.799066		0.23684	2.4211	11.9806	0.409836		0.23684	25.4793	7.2774	0.106288		0.21951	5	13.8537	0.435584		0.224996	6.35	6.8	0.105426		0.2093	14.2621	12.856	0.246929		0.230768	15.4776	22.3307
							0.26316	21	18	0.799066		0.26316	21	18	0.799066		0.26316	21	18	0.799066		0.26316	4.831	14.9474	0.511325		0.26316	34.4767	15.1874	0.221815		0.243905	9.7805	18	0.565951		0.25	10.25	15.825	0.245349		0.23256	21.1423	21.1423	0.406086		0.256414	25.4043	29.9055
							0.28948	20	18.6316	0.827104		0.28948	20	18.6316	0.827104		0.28948	20	18.6316	0.827104		0.28948	8.3186	19.3684	0.662559		0.28948	40.1414	25.4793	0.37213		0.268299	14.6585	20.5854	0.64724		0.275004	15.825	21.9	0.339535		0.25581	28.2726	28.2726	0.54304		0.282049	35.0793	35.4551
							0.315787	19	19	0.843459		0.315787	19	19	0.843459		0.315787	19	19	0.843459		0.315787	11.9806	21.5263	0.736377		0.315787	45.3846	34.4767	0.503539		0.29268	19.0732	21	0.660276		0.299995	21.9	27.9244	0.432936		0.27907	34.4244	34.0975	0.65492		0.307695	44.0058	42.3464
							0.342107	17	20	0.887851		0.342107	17	20	0.887851		0.342107	17	20	0.887851		0.342107	14.9474	24.5097	0.838434		0.342107	49.5556	40.1414	0.586273		0.317075	21.8293	21.1707	0.665643		0.324999	27.9244	33.325	0.516667		0.30232	40.3478	36.2861	0.696957		0.33333	50.3578	44.5872
							0.368427	17	20.8421	0.925234		0.368427	17	20.8421	0.925234		0.368427	17	20.8421	0.925234		0.368427	17.2105	25.6316	0.876813		0.368427	53.2419	45.432	0.663543		0.341469	24.2927	22	0.691717		0.350003	32.9975	38.25	0.593023		0.32558	45.3812	40.1702	0.77156		0.358976	54.0978	46.7338
							0.394733	17.7895	21	0.932244		0.394733	17.7895	21	0.932244		0.394733	17.7895	21	0.932244		0.394733	19.3684	25.7424	0.880603		0.394733	55.8462	53.2419	0.777608		0.365851	26.8293	23.0488	0.724693		0.374994	38.25	44.04	0.682791		0.34884	47.7901	42.4212	0.814796		0.384622	55.0029	50.3578
							0.421053	18	21.5789	0.957942		0.421053	18	21.5789	0.957942		0.421053	18	21.5789	0.957942		0.421053	21.5263	26.0249	0.890267		0.421053	57.7692	55.8462	0.815644		0.390245	28.9512	24.9268	0.783741		0.399997	44.04	47.6562	0.738856		0.37209	48.2477	45.8552	0.880754		0.410256	51.2804	52.1808
							0.447373	18	21.7895	0.967292		0.447373	18	21.7895	0.967292		0.447373	18	21.7895	0.967292		0.447373	24.5097	26.59	0.909598		0.447373	61.359	61.359	0.89616		0.414639	31	26.8293	0.843559		0.425001	49.6256	51.8	0.803101		0.39535	47.4335	46.6295	0.895626		0.435902	46.1918	53.0684
							0.47368	18.0526	22	0.976636		0.47368	18.0526	22	0.976636		0.47368	18.0526	22	0.976636		0.47368	27.2548	28.4571	0.973468		0.47368	65.4556	65.4556	0.955992		0.439021	31.8049	28.9512	0.910275		0.449992	54.8275	56.975	0.883333		0.4186	46.3117	47.7901	0.917918		0.461537	42.3464	54.0978
							0.5	18	22.5263	1		0.5	18	22.5263	1		0.5	18	22.5263	1		0.5	29	29.2327	1		0.5	67.6483	67.6483	0.988016		0.463415	31	30.439	0.957054		0.474996	60.7	61.6275	0.955465		0.44186	46.6295	48.2477	0.926707		0.487183	44.5872	55.0029
							0.52632	19	22.4737	0.997665		0.52632	19	22.4737	0.997665		0.52632	19	22.4737	0.997665		0.52632	29.2327	29	0.99204		0.52632	68.4688	68.4688	1		0.487809	30.439	31	0.974693		0.5	64.5	64.5	1		0.46511	47.9364	49.4235	0.949291		0.512817	48.8645	57.1682
							0.552627	19	22	0.976636		0.552627	19	22	0.976636		0.552627	19	22	0.976636		0.552627	28.4571	27.2548	0.932339		0.552627	67.3787	67.3787	0.984079		0.512191	29.561	31.8049	1		0.524991	64.5	64.5	1		0.48837	49.4235	50.9653	0.978905		0.538463	52.1808	54.7122
							0.578947	20.8421	21.6316	0.960282		0.578947	20.8421	21.6316	0.960282		0.578947	20.8421	21.6316	0.960282		0.578947	26.59	26.2632	0.898419		0.578947	62.7679	62.7679	0.916737		0.536585	27	31	0.974693		0.549995	61.6275	60.7	0.941085		0.51163	50.1699	52.0636	1		0.564109	52.994	53.0943
							0.605267	21.7895	21.5263	0.955607		0.605267	21.7895	21.5263	0.955607		0.605267	21.7895	21.5263	0.955607		0.605267	25.8033	25.8033	0.882686		0.605267	53.5851	57.7692	0.84373		0.560979	25	29.561	0.929448		0.574999	56.975	54.8275	0.850039		0.53488	50.9653	50.1699	0.963627		0.589744	53.0684	52.994
							0.631587	22	21	0.932244		0.631587	22	21	0.932244		0.631587	22	21	0.932244		0.631587	26.0249	25.6371	0.877001		0.631587	45.432	53.5851	0.782621		0.585374	24.9268	27	0.848926		0.600003	51.8	49.6256	0.769389		0.55814	52.0636	49.1787	0.944589		0.61539	54.7122	51.2804
							0.657893	22	20.5789	0.91355		0.657893	22	20.5789	0.91355		0.657893	22	20.5789	0.91355		0.657893	26.2632	25.6288	0.876717		0.657893	39.4135	49.5556	0.723769		0.609755	23.0488	25	0.786042		0.624994	47.6562	44.8	0.694574		0.58139	49.1787	47.9364	0.920728		0.641024	57.1682	48.8645
							0.684213	21.6316	19	0.843459		0.684213	21.6316	19	0.843459		0.684213	21.6316	19	0.843459		0.684213	25.6316	23.6288	0.8083		0.684213	33.2222	45.3846	0.662851		0.634149	21.1707	24.2927	0.763804		0.649997	44.8	41.3506	0.641095		0.60465	45.8552	47.4335	0.911068		0.66667	53.0943	46.1918
							0.710533	21.5789	19	0.843459		0.710533	21.5789	19	0.843459		0.710533	21.5789	19	0.843459		0.710533	25.6288	20	0.684165		0.710533	24.858	39.4135	0.575642		0.658544	21	22	0.691717		0.675001	41.3506	36.92	0.572403		0.6279	42.4212	46.3117	0.889522		0.692305	46.7338	44.0058
							0.73684	22.5263	18.0526	0.801401		0.73684	22.5263	18.0526	0.801401		0.73684	22.5263	18.0526	0.801401		0.73684	25.7424	17.2105	0.588741		0.73684	15.0066	33.2222	0.485217		0.682925	20.5854	21.8293	0.68635		0.699992	36.92	32.9975	0.511589		0.65116	40.1702	45.3812	0.871649		0.717951	41.1532	41.1532
							0.76316	22.4737	18	0.799066		0.76316	22.4737	18	0.799066		0.76316	22.4737	18	0.799066		0.76316	25.6371	14.4211	0.493321		0.76316	7.2774	24.858	0.363056		0.70732	21	21	0.660276		0.724996	33.325	27.1875	0.421512		0.67442	39.0608	40.3478	0.774971		0.743597	35.4551	35.0793
							0.78948	21	17.7895	0.789721		0.78948	21	17.7895	0.789721		0.78948	21	17.7895	0.789721		0.78948	23.6288	9.1828	0.314128		0.78948	3.0178	15.0066	0.219174		0.731714	22	20.9024	0.657207		0.75	27.1875	16.575	0.256977		0.69767	36.2861	39.0608	0.750252		0.769232	29.9055	25.4043
							0.815787	17	17	0.754673		0.815787	17	17	0.754673		0.815787	17	17	0.754673		0.815787	20	5.3296	0.182316		0.815787	0.9744	6.8698	0.100335		0.756095	22	19.0732	0.599694		0.774991	16.575	10.25	0.158915		0.72093	34.0975	34.4244	0.661199		0.794878	22.3307	15.4776
							0.842107	11	15.6842	0.696262		0.842107	11	15.6842	0.696262		0.842107	11	15.6842	0.696262		0.842107	14.4211	2.4848	0.0850007		0.842107	0.1026	2.6568	0.0388031		0.78049	20.9024	14.6585	0.460888		0.799995	6.8	6.35	0.0984496		0.74418	30.2015	30.2015	0.580089		0.820512	13.1512	7.0453
							0.868427	5	11	0.488318		0.868427	5	11	0.488318		0.868427	5	11	0.488318		0.868427	9.1828	1	0.0342083		0.868427	0	0.9744	0.0142313		0.804884	18	9.7805	0.307516		0.824999	2.1244	2.1244	0.0329364		0.76744	22.6121	22.6121	0.434317		0.846158	5.8741	1.7088
							0.894733	2	5	0.221963		0.894733	2	5	0.221963		0.894733	2	5	0.221963		0.894733	5.3296	1	0.0342083		0.894733	0	0	0		0.829266	13.8537	5	0.157208		0.84999	0	0.9475	0.0146899		0.79069	12.856	14.2621	0.273936		0.871793	1.6433	0.591
							0.921053	0	3	0.133178		0.921053	0	3	0.133178		0.921053	0	3	0.133178		0.921053	2.4848	0.482	0.0164884		0.921053	0	0	0		0.85366	9.4634	3	0.0943251		0.874994	0	0	0		0.81395	5.054	8.0433	0.15449		0.897439	0.591	0
							0.947373	0	2	0.0887851		0.947373	0	2	0.0887851		0.947373	0	2	0.0887851		0.947373	0.8421	0	0		0.947373	0	0	0		0.878054	4.6098	1	0.0314417		0.899997	0	0	0		0.83721	1.3198	3.9127	0.0751523		0.923085	0	0
							0.973693	0	0	0		0.973693	0	0	0		0.973693	0	0	0		0.973693	0.0831	0	0		0.973693	0	0	0		0.902448	2	1	0.0314417		0.925001	0	0	0		0.86046	0	1.3198	0.0253498		0.948719	0	0
							1	0	0	0		1	0	0	0		1	0	0	0		1	1	0	0		1	0	0	0		0.92683	1	0.7317	0.0230059		0.949992	0	0	0		0.88372	0	0.9955	0.0191208		0.974365	0	0
																											1.02632	0	0	0		0.951224	0	0	0		0.974996	0	0	0		0.90697	0	0.6596	0.0126691		1	0	0
																																0.975618	0	0	0		1	0	0	0		0.93023	0	0.0818	0.00157116
																																1	0	0	0							0.95349	0	0	0
																																										0.97674	0	0	0
																																										1	0	0	0
[truncated: 96 more columns]

## Sheet: Fig 2a S2Cr
Figure 2a					EPYC1:dGFP in S2Cr
						Chloroplast number	Distance across chloroplast (proportional)	EPYC1::GFP signal (ordered by size)	EPYC1:GFP signal re-ordered into peak shape	EPYC1:GFP signal as proportion of 1	Chloroplast number	Distance across chloroplast (proportional)	EPYC1::GFP signal (ordered by size)	EPYC1:GFP signal re-ordered into peak shape	EPYC1:GFP signal as proportion of 1	Chloroplast number	Distance across chloroplast (proportional)	EPYC1::GFP signal (ordered by size)	EPYC1:GFP signal re-ordered into peak shape	EPYC1:GFP signal as proportion of 1	Chloroplast number	Distance across chloroplast (proportional)	EPYC1::GFP signal (ordered by size)	EPYC1:GFP signal re-ordered into peak shape	EPYC1:GFP signal as proportion of 1	Chloroplast number	Distance across chloroplast (proportional)	EPYC1::GFP signal (ordered by size)	EPYC1:GFP signal re-ordered into peak shape	EPYC1:GFP signal as proportion of 1	Chloroplast number	Distance across chloroplast (proportional)	EPYC1::GFP signal (ordered by size)	EPYC1:GFP signal re-ordered into peak shape	EPYC1:GFP signal as proportion of 1	Chloroplast number	Distance across chloroplast (proportional)	EPYC1::GFP signal (ordered by size)	EPYC1:GFP signal re-ordered into peak shape	EPYC1:GFP signal as proportion of 1	Chloroplast number	Distance across chloroplast (proportional)	EPYC1::GFP signal (ordered by size)	EPYC1:GFP signal re-ordered into peak shape	EPYC1:GFP signal as proportion of 1	Chloroplast number	Distance across chloroplast (proportional)	EPYC1::GFP signal (ordered by size)	EPYC1:GFP signal re-ordered into peak shape
						1	0	3.2947	3.2947	0.0183385	2	0	7.2222	6.9144	0.0324797	3	0	6.3333	6.018	0.0296612	4	0	7	7	0.0398908	5	0	2	1.4018	0.0074981	6	0	7	6	0.0277312	7	0	6	6	0.0289855	8	0	1	1	0.00662166	9	0	1	0
							0.0095216	3.4218	3.7067	0.0206317		0.00528976	7.748	7.1041	0.0333708		0.00406407	6.5118	6.1127	0.0301279		0.00598657	7.9281	7	0.0398908		0.0091763	1.789	1.9381	0.0103667		0.00499878	7	6	0.0277312		0.00487689	6	6	0.0289855		0.00980606	1.098	1	0.00662166		0.0126605	1	0
							0.0190432	3.7067	3.9434	0.0219492		0.0105795	8.5392	7.2222	0.0339255		0.00812814	6.1127	6.3324	0.0312108		0.0119731	8	7.0659	0.0402663		0.0183526	1.9845	2	0.0106978		0.00999757	7	6.081	0.0281055		0.00975378	6	6	0.0289855		0.0196121	1	1.098	0.00727058		0.025321	0.9316	0.2785
							0.0285648	3.8912	3.9937	0.0222291		0.0158693	8.3141	7.3965	0.0347443		0.0121922	6.1707	6.5118	0.032095		0.0179597	7.3048	7.1394	0.0406852		0.0275289	1.4018	2	0.0106978		0.0149963	7	6.2	0.0286555		0.0146307	6	6.4587	0.0312014		0.0294182	2	1.5098	0.00999738		0.0379709	1	0.7342
							0.0380864	3.9434	4	0.0222642		0.021159	7.9852	7.4504	0.0349975		0.0162563	6.018	6.6548	0.0327998		0.0239463	7.1394	7.2005	0.0410334		0.0366932	1.9381	2.9817	0.0159488		0.0199951	7	6.276	0.0290068		0.0195076	6.4587	6.6537	0.0321435		0.0392114	2	2	0.0132433		0.0506314	1.0965	1
							0.0476273	3.9478	4	0.0222642		0.0264595	8.6402	7.5785	0.0355992		0.0203286	6.3324	6.9381	0.0341961		0.029945	7.0921	7.2976	0.0415867		0.0458695	2	3	0.0160467		0.0250041	7	6.425	0.0296955		0.0243943	6.768	6.8317	0.0330034		0.0490175	2	2	0.0132433		0.0632919	1.4304	1
							0.0571489	3.9937	4	0.0222642		0.0317493	8.4491	7.5994	0.0356974		0.0243927	6.0589	7.0317	0.0346574		0.0359316	7	7.3911	0.0421195		0.0550458	2.8899	3	0.0160467		0.0300028	6.706	6.66	0.0307816		0.0292712	6.3508	6.9332	0.0334937		0.0588235	2	2	0.0132433		0.0759524	2	1.0965
							0.0666705	3.994	4	0.0222642		0.037039	9.5702	7.7006	0.0361728		0.0284567	6.9381	7.036	0.0346786		0.0419181	7.2976	7.4846	0.0426523		0.0642221	5.1589	3.0128	0.0161152		0.0350016	6.8	6.685	0.0308971		0.0341481	6	7	0.0338164		0.0686296	2	2	0.0132433		0.0886024	2.3924	1.1514
							0.0761921	4	4	0.0222642		0.0423288	9.4273	7.748	0.0363954		0.0325208	7.2225	7.1695	0.0353366		0.0479047	7.5576	7.5509	0.0430302		0.0733984	12.2476	3.0489	0.0163083		0.0400004	7.712	6.706	0.0309942		0.039025	6.4927	7.0373	0.0339966		0.0784357	3	2	0.0132433		0.101263	3.7656	1.557
							0.0857137	4	4	0.0222642		0.0476185	8.607	7.7695	0.0364964		0.0365849	8.0069	7.2225	0.0355978		0.0538913	7	7.6108	0.0433715		0.0825747	23.9008	3.1131	0.0166517		0.0449992	8.306	7	0.032353		0.0439019	6.9332	7.3718	0.0356126		0.0882417	3	3	0.019865		0.113923	5.3721	2
							0.0952353	4	4	0.0222642		0.0529083	8.7847	7.8644	0.0369422		0.040649	7.0345	7.2617	0.0357911		0.0598778	7.2005	7.8623	0.0448047		0.0917389	40.877	3.1193	0.0166848		0.049998	8	7	0.032353		0.0487788	7	7.5024	0.0362435		0.0980349	4.9804	3	0.019865		0.126584	9.3307	2.0473
							0.104757	4	4	0.0222642		0.058198	9.3166	8.0406	0.0377699		0.044713	7.036	7.2706	0.0358349		0.0658644	8	7.8931	0.0449803		0.100915	66.449	3.1818	0.0170192		0.0549968	8	7	0.032353		0.0536557	7	7.7654	0.037514		0.107841	6	3	0.019865		0.139244	17.0316	2.2964
							0.114279	4	4	0.0222642		0.0634878	9.4798	8.2733	0.038863		0.0487771	8.1626	7.4372	0.036656		0.071851	7.8623	7.9195	0.0451307		0.110092	95.5759	3.2334	0.0172952		0.0599955	8	7	0.032353		0.0585326	7.0373	7.8144	0.0377507		0.117647	7	3	0.019865		0.151894	31.0518	2.4445
							0.123819	4	4.0506	0.0225458		0.0687883	10.7143	8.3141	0.0390546		0.0528494	8.7964	7.4666	0.036801		0.0778497	7.0659	7.9459	0.0452812		0.119268	121.893	3.3106	0.0177081		0.0650045	7.105	7	0.032353		0.0634194	7.5024	7.8461	0.0379039		0.127453	7.2745	3.3333	0.022072		0.164555	55.5751	2.9494
							0.133341	4	4.1804	0.0232683		0.074078	11.5011	8.3379	0.0391664		0.0569135	9.1722	7.4959	0.0369454		0.0838363	7.9964	7.9928	0.0455484		0.128444	142.868	3.3649	0.0179985		0.0700032	7	7	0.032353		0.0682963	7.8657	7.8488	0.0379169		0.137259	8	4	0.0264866		0.177215	93.6046	3.0822
							0.142863	4	4.2307	0.0235483		0.0793678	12.1492	8.4059	0.0394859		0.0609776	9.8287	7.5124	0.0370267		0.0898228	8.3976	8	0.0455894		0.13762	159.192	3.4312	0.0183532		0.075002	7.725	7.025	0.0324686		0.0731731	7.8144	7.8657	0.0379986		0.147065	8	4	0.0264866		0.189876	141.133	3.7656
							0.152384	4	4.5429	0.025286		0.0846576	12.0895	8.4608	0.0397437		0.0650416	9.1545	7.5572	0.0372475		0.0958094	8.8593	8	0.0455894		0.146785	168.614	3.5584	0.0190335		0.0800008	7.856	7.076	0.0327043		0.07805	7.9921	7.9854	0.0385768		0.156858	8.5686	4	0.0264866		0.202526	179.913	5.0578
							0.161906	4	4.8381	0.0269291		0.0899473	11.9761	8.4732	0.039802		0.0691057	8.6643	7.5772	0.0373461		0.101796	10.3145	8	0.0455894		0.155961	177.881	3.6061	0.0192887		0.0849996	7.556	7.108	0.0328522		0.0829269	8.1034	8	0.0386473		0.166665	8.6667	4	0.0264866		0.215186	205.384	5.3721
							0.171427	4	4.9143	0.0273532		0.0952371	10.9297	8.5392	0.040112		0.0731698	7.8457	7.5915	0.0374166		0.107783	10.0931	8.0299	0.0457598		0.165137	185.018	3.6422	0.0194818		0.0899984	7	7.161	0.0330972		0.0878038	8.2341	8	0.0386473		0.176471	8.7647	4.1765	0.0276554		0.227847	231.86	5.8148
							0.180949	4	4.9913	0.0277818		0.100527	9.8828	8.5604	0.0402116		0.0772338	7.252	7.6224	0.0375688		0.113769	9.3456	8.086	0.0460795		0.174314	186.954	3.6606	0.0195802		0.0949972	7.385	7.214	0.0333421		0.0926807	8.9141	8	0.0386473		0.186277	8.8627	4.9804	0.0329785		0.240507	244.217	6
							0.190471	4	5.0857	0.0283072		0.105817	10.8336	8.5925	0.0403624		0.0812979	8.8145	7.6748	0.0378271		0.119756	9.8022	8.1342	0.0463542		0.18349	185.899	3.8169	0.0204162		0.0999959	8	7.269	0.0335963		0.0975576	9	8.009	0.0386908		0.196083	9.0392	5	0.0331083		0.253168	249.506	6
							0.199992	4	5.381	0.0299509		0.111106	11.6708	8.6391	0.0405813		0.085362	11.1582	7.8094	0.0384905		0.125742	10.4054	8.1677	0.0465451		0.192666	185.109	3.8898	0.0208062		0.104995	8	7.376	0.0340909		0.102434	8.4237	8.039	0.0388357		0.205889	10.9412	5	0.0331083		0.265818	251.97	6.1375
							0.209533	4	6.1001	0.0339534		0.116407	10.9077	8.7159	0.0409421		0.0894343	10.9445	7.8943	0.038909		0.131741	10.0271	8.1916	0.0466813		0.20183	182.429	3.9381	0.0210645		0.110004	8	7.442	0.0343959		0.107321	8.6195	8.09	0.0390821		0.215682	10.8431	5.1569	0.0341472		0.278478	253	6.249
							0.219055	4	6.72	0.0374038		0.121697	11.3924	8.7847	0.0412652		0.0934984	8.9388	7.9413	0.0391406		0.137728	9.6482	8.3223	0.0474261		0.211007	176.564	3.994	0.0213635		0.115002	8	7.55	0.0348951		0.112198	8.4429	8.0952	0.0391072		0.225488	11	5.2745	0.0349259		0.291139	252.803	6.443
							0.228576	4	7.04	0.039185		0.126986	11.4963	8.9175	0.041889		0.0975624	9.5164	7.9964	0.0394122		0.143714	9.7246	8.4227	0.0479983		0.220183	169.057	4	0.0213956		0.120001	8	7.564	0.0349598		0.117075	8.1492	8.1211	0.0392324		0.235294	12.3529	5.3725	0.0355749		0.303799	252.439	6.6709
							0.238098	4	7.3679	0.0410101		0.132276	12.2675	9	0.0422766		0.101627	9.9266	8	0.0394299		0.149701	8.5723	8.5481	0.0487129		0.229359	157.698	4	0.0213956		0.125	7.125	7.6	0.0351262		0.121952	8.517	8.1627	0.0394333		0.2451	17.902	5.6471	0.0373932		0.31646	250.702	6.9404
							0.24762	4.0506	7.474	0.0416006		0.137566	12.861	9.037	0.0424504		0.105691	8.547	8	0.0394299		0.155687	8.086	8.5723	0.0488508		0.238536	139.765	4	0.0213956		0.129999	6.684	7.684	0.0355144		0.126829	8.6456	8.2	0.0396135		0.254906	26.098	6	0.0397299		0.32911	246.249	7.1013
							0.257141	4.0672	7.7551	0.0431653		0.142856	12.6485	9.0726	0.0426176		0.109755	8.7297	8.0145	0.0395014		0.161674	9.0584	8.7027	0.0495939		0.247712	113.847	4	0.0213956		0.134998	6.2	7.694	0.0355606		0.131706	7.8133	8.2341	0.0397783		0.264712	38.6471	6	0.0397299		0.34177	226.108	7.988
							0.266663	4.1804	7.8084	0.0434619		0.148145	10.8605	9.1587	0.0430221		0.113819	8.577	8.1626	0.0402314		0.16766	9.5975	8.8056	0.0501803		0.256876	84.3224	4	0.0213956		0.139996	6.696	7.725	0.0357039		0.136583	7.7654	8.2706	0.0399546		0.274506	54.4902	6	0.0397299		0.354431	185.76	9.3307
							0.276184	4.2095	7.9859	0.0444499		0.153435	9.2083	9.2197	0.0433086		0.117883	7.3252	8.2288	0.0405576		0.173647	8.8056	8.8328	0.0503353		0.266053	58.5153	4	0.0213956		0.144995	7.321	7.8	0.0360505		0.14146	7.8461	8.2927	0.0400614		0.284312	69.6863	7	0.0463516		0.367091	133.247	17.0316
							0.285725	4.2307	8.0571	0.0448462		0.158736	10.5316	9.3166	0.0437638		0.121955	9.1122	8.2784	0.0408021		0.179646	8.1342	8.8593	0.0504863		0.275229	37.5538	4.0642	0.021739		0.150004	7.55	7.886	0.036448		0.146346	7.4497	8.3073	0.0401319		0.294118	83	8	0.0529733		0.379741	81.4145	31.0518
							0.295247	4.2762	8.1834	0.0455492		0.164025	11.0678	9.418	0.0442401		0.126019	7.5873	8.547	0.042126		0.185632	8	8.9581	0.0510494		0.284405	22.2018	4.1102	0.0219851		0.155003	7.108	7.971	0.0368409		0.151223	8.009	8.4237	0.0406942		0.303924	92.9608	8	0.0529733		0.392402	44.2218	55.5751
							0.304769	4.5429	8.419	0.0468606		0.169315	10.798	9.4273	0.0442838		0.130083	9.7905	8.6026	0.0424		0.191619	9.2334	8.9839	0.0511964		0.293581	12.1638	4.1651	0.0222787		0.160002	6.2	8	0.0369749		0.1561	8.0854	8.4429	0.040787		0.31373	104.275	8.6667	0.0573879		0.405062	24.4535	93.6046
							0.31429	4.6852	8.7094	0.0484769		0.174605	10.2434	9.5492	0.0448564		0.134147	8.2572	8.6643	0.0427041		0.197605	9.0264	9	0.0512881		0.302758	7.2554	4.4404	0.0237513		0.165	6.356	8	0.0369749		0.160977	8.4293	8.4585	0.0408623		0.323536	114	8.8627	0.0586858		0.417723	14.6547	141.133
							0.323812	4.8381	9.2065	0.0512438		0.179895	10.4684	9.6664	0.0454069		0.138211	7.4666	8.7297	0.0430264		0.203592	8.1672	9	0.0512881		0.311922	5.6239	4.5505	0.0243402		0.169999	7	8	0.0369749		0.165854	8.1211	8.517	0.0411449		0.333329	122.333	10.8431	0.0717993		0.430383	9.3267	185.76
							0.333333	4.8503	10.8207	0.0602285		0.185184	11.2487	9.729	0.045701		0.142275	7.6748	8.7964	0.0433552		0.209579	7.515	9	0.0512881		0.321098	4.6422	4.6422	0.0248307		0.174998	7	8	0.0369749		0.170731	8.0952	8.5317	0.0412159		0.343135	129	11	0.0728382		0.443033	7.988	226.108
							0.342855	4.9143	11.5801	0.0644554		0.190474	10.3998	9.8252	0.0461529		0.14634	8.0361	8.8862	0.0437978		0.215565	7.9928	9.0129	0.0513616		0.330275	3.6606	4.794	0.0256427		0.179997	7.376	8	0.0369749		0.175608	9.2308	8.551	0.0413092		0.352941	135.471	12.3529	0.0817967		0.455694	7.1013	244.217
							0.352377	4.9461	16.7698	0.0933415		0.195764	9.6664	9.8828	0.0464234		0.150404	7.4372	8.9388	0.044057		0.221552	8.8265	9.0584	0.0516209		0.339451	3	4.9288	0.0263637		0.184996	7.971	8	0.0369749		0.180485	8.774	8.6124	0.0416058		0.362747	138.627	18	0.11919		0.468354	6.3245	249.506
							0.361898	4.9913	24.0278	0.13374		0.201054	10.7099	9.9829	0.0468937		0.154468	7.8952	9.1122	0.0449117		0.227538	8.8425	9.2334	0.0526182		0.348627	3.0128	5.1468	0.0275298		0.189994	8	8	0.0369749		0.185361	9.0855	8.6439	0.041758		0.372553	142.177	26.8039	0.177486		0.481015	6.6709	251.97
							0.371439	5	31.3312	0.174391		0.206354	10.6132	10.0356	0.0471412		0.15854	8	9.1545	0.0451202		0.233537	8.8024	9.3293	0.0531647		0.357803	3	5.6239	0.0300817		0.195003	8	8.036	0.0371413		0.190248	8.9736	8.6678	0.0418734		0.382359	145.647	39.7059	0.262919		0.493664	6.443	252.803
							0.380961	5.0857	46.6441	0.259623		0.211644	8.6391	10.2299	0.0480539		0.162604	8.7004	9.5115	0.0468797		0.239524	7.8931	9.3735	0.0534166		0.36698	3.1172	6	0.0320934		0.200002	8	8.214	0.037964		0.195125	8.4581	8.7093	0.0420739		0.392165	148.843	61	0.403921		0.506325	6	253
							0.390482	5.16	61.1224	0.34021		0.216934	9.9829	10.2798	0.0482883		0.166668	9.5556	9.5556	0.0470971		0.24551	7.0539	9.4431	0.0538132		0.376144	3.6514	6.9266	0.0370497		0.205001	7.691	8.306	0.0383892		0.200002	8.2	8.774	0.0423865		0.401959	151.02	82.098	0.543625		0.518985	6	252.439
							0.400004	5.381	84.7733	0.471852		0.222223	10.0782	10.4684	0.0491742		0.170732	8.2288	9.7905	0.0482549		0.251497	7.982	9.5975	0.0546931		0.38532	3.8624	7.2554	0.0388085		0.21	7.886	8.36	0.0386388		0.204879	8.6678	8.8441	0.0427251		0.411765	151	92.9608	0.615555		0.531646	5.8148	250.702
							0.409525	6.025	106.823	0.594584		0.227513	8.5604	10.6132	0.0498544		0.174796	7.4456	9.832	0.0484594		0.257483	7.1552	9.6108	0.0547689		0.394497	4	12.2476	0.0655113		0.214998	8.214	8.385	0.0387543		0.209756	8.4585	8.8815	0.0429058		0.421571	151	104.275	0.69047		0.544306	5.5757	246.249
							0.419047	6.1001	117.096	0.651761		0.232803	7.5769	10.7099	0.0503087		0.17886	8.0145	10.1656	0.0501036		0.26347	7.2811	9.6644	0.0550743		0.403673	4	23.9008	0.127843		0.219997	9.156	8.454	0.0390732		0.214633	9.0501	8.9141	0.0430633		0.431377	148.627	120	0.794599		0.556956	5.0627	231.86
							0.428569	6.7143	129.62	0.721473		0.238093	8.3311	10.798	0.0507225		0.182924	7.9964	10.9445	0.0539426		0.269456	7.7066	9.7111	0.0553405		0.412849	4	40.877	0.218647		0.224996	10	8.603	0.0397619		0.21951	9.878	8.9697	0.0433319		0.441183	145.235	129	0.854194		0.569617	5.9375	205.384
							0.43809	6.72	146.863	0.817449		0.243382	9.8493	10.8605	0.0510161		0.186988	7.6161	11.0428	0.0544271		0.275443	7.9459	9.7559	0.0555958		0.422026	3.8898	66.449	0.355429		0.229995	9.618	8.822	0.0407741		0.224386	11.7772	8.975	0.0433575		0.450989	139.549	135.471	0.89704		0.582277	6.7307	179.913
							0.447631	7	152.734	0.850127		0.248683	9.5492	10.918	0.0512862		0.191061	7.5772	11.1582	0.0549959		0.281442	8.4533	9.8024	0.0558608		0.43119	3.0712	95.5759	0.511227		0.235004	8.603	9	0.0415968		0.229273	9.722	8.9931	0.0434449		0.460782	132.216	139.549	0.924046		0.594938	6.5823	133.247
							0.457153	7.04	160.96	0.895911		0.253973	10.2299	11.0128	0.0517315		0.195125	7.9413	11.3333	0.0558589		0.287428	8.5481	10	0.0569868		0.440366	3.1131	121.893	0.651995		0.240002	8.936	9	0.0415968		0.23415	9.3756	9	0.0434783		0.470588	120	145.235	0.961698		0.607598	6.0593	81.4145
							0.466674	7.2286	166.88	0.928862		0.259262	9.3763	11.2487	0.0528396		0.199189	9.0966	11.461	0.0564883		0.293415	8.1916	10.0271	0.0571412		0.449542	3	142.868	0.764185		0.245001	9.334	9.2	0.0425211		0.239027	8.1627	9	0.0434783		0.480394	101	148.627	0.98416		0.620248	6.1375	44.2218
							0.476196	7.3679	171.155	0.952655		0.264552	8.5467	11.3427	0.0532812		0.203253	9.5115	11.576	0.0570551		0.299401	9.1481	10.188	0.0580582		0.458719	3	159.192	0.851502		0.25	9	9.384	0.0433716		0.243904	9.3956	9.0571	0.0437541		0.4902	82.098	151	0.99987		0.632909	7.0886	24.4535
							0.485718	7.4476	175.053	0.974355		0.269842	9.418	11.4373	0.0537256		0.207317	10.1656	11.646	0.0574001		0.305388	9.3293	10.4054	0.0592971		0.467895	3.0489	169.057	0.904268		0.254999	9.799	9.429	0.0435795		0.248781	9.3366	9.1073	0.0439966		0.500006	61	151.02	1		0.645569	7.6203	14.6547
							0.495239	7.474	179.082	0.996777		0.275132	10.0356	11.5011	0.0540252		0.211381	8.626	11.8618	0.0584638		0.311374	7.9195	10.7496	0.0612585		0.477071	4.0183	177.881	0.951467		0.259998	10	9.625	0.0444854		0.253658	8.9931	9.1183	0.0440498		0.509812	39.7059	151	0.99987		0.65823	6	9.3267
							0.504761	7.6269	179.661	1		0.280421	9.9033	11.6628	0.0547848		0.215445	8.8862	12.1928	0.0600952		0.317361	7.3911	11.0961	0.0632331		0.486236	4.794	185.018	0.989646		0.264996	10.495	9.715	0.0449014		0.258535	8.6439	9.1786	0.0443411		0.519606	26.8039	148.843	0.985588		0.67088	6.1461	7.6203
							0.514282	7.7551	177.879	0.990084		0.285711	10.6463	11.9319	0.0560489		0.219509	11.0428	12.2528	0.0603909		0.323348	7.886	11.5269	0.0656881		0.495412	4	185.899	0.994357		0.269995	10.344	9.835	0.045456		0.263411	8.5306	9.2308	0.0445932		0.529412	18	145.647	0.964425		0.68354	6.9404	7.0886
							0.523823	7.7755	172.358	0.959355		0.291012	9.0653	12.0895	0.0567892		0.223582	11.2033	12.2739	0.0604949		0.329346	7.4392	13.1497	0.0749359		0.504588	4	186.954	1		0.275004	9	10	0.0462186		0.268298	8.975	9.3161	0.0450053		0.539218	11	142.177	0.941444		0.696201	6.249	6.7307
							0.533345	7.8084	167.807	0.934022		0.296301	11.5885	12.2614	0.0575967		0.227646	11.5889	12.5187	0.0617015		0.335333	8.5619	15.3431	0.0874354		0.513764	4.1784	185.109	0.990131		0.280003	9.64	10.344	0.0478085		0.273175	8.6049	9.3756	0.0452928		0.549024	8	138.627	0.917944		0.708861	5.0578	6.5823
							0.542867	7.926	161.612	0.899541		0.301591	13.4012	12.6485	0.059415		0.23171	14.719	12.6224	0.0622126		0.341319	9	17.1377	0.0976623		0.522941	4.9279	182.429	0.975795		0.285002	10.8	10.567	0.0488392		0.278052	8.5443	9.4011	0.0454159		0.55883	7	132.216	0.875487		0.721522	4.0253	6.3245
							0.552388	7.9859	160.607	0.893943		0.306881	9.7252	13.4012	0.0629508		0.235774	11.1505	12.8259	0.0632156		0.347306	8.1677	23.2564	0.132531		0.532117	4.7615	176.564	0.944425		0.29	11.014	10.8	0.0499161		0.282929	8.9122	9.4872	0.0458319		0.568636	5.3137	122.333	0.810049		0.734172	3.5696	6.1461
							0.56191	8.04	147.782	0.822563		0.312171	9.2197	15.2163	0.071477		0.239838	11.461	13	0.0640737		0.353293	8.6876	26.0908	0.148683		0.541281	4.5505	168.614	0.901899		0.294999	11.591	10.864	0.0502119		0.287806	8.3073	9.5308	0.0460425		0.578429	4.2157	114	0.754869		0.746832	3.0822	6.0593
							0.571431	8.0571	139.74	0.777797		0.31746	9.0323	16.5623	0.0777997		0.243902	14.2719	13.0863	0.064499		0.359279	9.4132	29.685	0.169165		0.550458	4.6281	157.698	0.84351		0.299998	11.1	10.922	0.05048		0.292683	7.3718	9.6275	0.0465097		0.588235	4	101	0.668787		0.759493	3	6
							0.580953	8.0732	127.313	0.70863		0.32275	11.4373	17.9836	0.0844761		0.247966	12.6224	13.2602	0.0653561		0.365266	10.188	34.1602	0.194668		0.559634	4.9847	139.765	0.747592		0.304997	11.415	11.014	0.0509052		0.29756	8.3401	9.722	0.0469662		0.598041	4.9804	83	0.549598		0.772153	2.9494	5.9375
							0.590475	8.1834	108.478	0.603796		0.32804	11.3427	20.5309	0.0964418		0.25203	13.2366	13.4341	0.0662132		0.371252	10	39.9464	0.227642		0.56881	4.9288	113.847	0.608958		0.309996	10.908	11.1	0.0513027		0.302436	9.1183	9.7922	0.0473053		0.607847	4.0784	69.6863	0.461439		0.784803	2.0473	5.5757
							0.599996	8.1951	93.52	0.520537		0.33333	7.7407	24.9866	0.117372		0.256094	15.186	13.4983	0.0665296		0.377239	9.7111	46.9109	0.26733		0.577987	4.1102	84.3224	0.451033		0.314994	11	11.336	0.0523934		0.307313	9.9991	9.878	0.0477198		0.617653	4.1765	54.4902	0.360815		0.797464	2.5832	5.0627
							0.609537	8.419	77.5771	0.431798		0.33863	8.4732	27.4183	0.128795		0.260166	12.8259	14.2719	0.0703425		0.383238	9.6644	58.3673	0.332617		0.587163	4	58.5153	0.312993		0.320003	11.336	11.415	0.0527586		0.3122	9.8244	9.9375	0.0480072		0.62746	5.2745	38.6471	0.255908		0.810124	2.2432	4.0253
							0.619059	8.4762	58.3804	0.324948		0.34392	7.8506	36.9136	0.173398		0.264231	11.3639	14.3333	0.0706451		0.389224	9.8024	68.5416	0.390597		0.596327	4	37.5538	0.200872		0.325002	12	11.552	0.0533918		0.317077	9.9375	9.9715	0.0481715		0.637253	5.3725	26.098	0.172812		0.822785	2	3.5696
							0.62858	8.7094	38.449	0.214009		0.34921	8.4608	48.5298	0.227964		0.268295	15.9911	14.3984	0.070966		0.395211	9.3735	85.1005	0.484961		0.605503	4	22.2018	0.118755		0.330001	11.376	11.703	0.0540897		0.321954	11.514	9.9991	0.0483048		0.647059	6	17.902	0.118541		0.835445	2.4445	3
							0.638102	9.0476	25.2509	0.140548		0.3545	8.134	49.8808	0.23431		0.272359	15.9181	14.5093	0.0715126		0.401197	9	89.9091	0.512363		0.61468	4	12.1638	0.065063		0.335	10.922	12	0.0554623		0.326831	11.5902	10.0518	0.0485594		0.656865	5.5686	11	0.0728382		0.848095	2.2964	2.5832
							0.647623	9.2065	17.4645	0.0972082		0.359789	7.7496	59.4989	0.27949		0.276423	16.4179	14.5675	0.0717995		0.407184	9	96.1647	0.548012		0.623856	4.49	7	0.0374423		0.339998	11.552	12.75	0.0589287		0.331708	9.9715	10.3575	0.0500362		0.666671	6	10.9412	0.0724489		0.860756	2	2.3924
							0.657145	9.9608	12.6667	0.0705035		0.365079	7.6116	62.4216	0.293219		0.280487	17.2035	14.719	0.0725462		0.41317	8.9839	108.414	0.617816		0.633032	4.4404	6.1101	0.0326824		0.344997	12.211	16.594	0.0766952		0.336585	9.4011	10.5164	0.0508039		0.676477	6	9.0392	0.0598545		0.873416	1.557	2.2432
							0.666667	10.8207	11.1437	0.0620264		0.370369	8.3379	90.868	0.426843		0.284551	16.3087	14.7886	0.0728892		0.419157	8.9884	119.362	0.680205		0.642209	4.0652	5.8899	0.0315045		0.349996	11.05	23.008	0.10634		0.341461	10.5164	10.8585	0.0524565		0.686283	6	8.7647	0.0580368		0.886077	1.1013	2
							0.676188	11.1437	9.9608	0.0554423		0.375659	7.582	92.615	0.43505		0.288615	17.1709	15.0853	0.0743516		0.425144	8.1018	128.11	0.730059		0.651373	4	5.1589	0.0275945		0.354995	11.951	31.564	0.145884		0.346338	11.4069	11.2535	0.0543647		0.696076	6	8.5686	0.0567383		0.898727	1	2
							0.685729	11.5801	9.0476	0.0503594		0.380959	9.0726	97.0494	0.45588		0.292687	19.4361	15.1797	0.0748168		0.431142	8	132.536	0.755278		0.660549	3.9381	4.9847	0.0266627		0.360004	11.12	36.8	0.170085		0.351225	11.5659	11.4439	0.0552845		0.705882	5	8	0.0529733		0.911387	1.1514	1.4304
							0.695251	12.6667	8.4762	0.0471789		0.386249	9.1456	110.679	0.519902		0.296751	17.9788	15.186	0.0748479		0.437129	8.7027	138.88	0.791432		0.669725	3.6061	4.9279	0.0263589		0.365002	10.841	48.245	0.222982		0.356102	10.6122	11.5659	0.0558739		0.715688	5.1569	7.2745	0.0481692		0.924048	0.7342	1.1013
							0.704772	16.7698	8.1951	0.0456143		0.391539	8.0406	120.701	0.566981		0.300815	15.7266	15.4427	0.0761131		0.443115	7.4846	145.174	0.827299		0.678902	3.6147	4.7615	0.0254688		0.370001	9.406	62.04	0.28674		0.360979	9.6275	11.7772	0.0568947		0.725494	5.2549	7	0.0463516		0.936708	0.2785	1
							0.714294	17.4645	8.0732	0.0449358		0.396828	6.9144	130.036	0.610832		0.30488	13.0863	15.654	0.0771545		0.449102	7.6108	149.222	0.850366		0.688078	3.3106	4.6281	0.0247553		0.375	9.625	72.445	0.334831		0.365856	9.5122	12.5339	0.0605502		0.735301	5.6471	6	0.0397299		0.949369	0.0808	1
							0.723816	24.0278	8.04	0.044751		0.402118	7.7695	140.189	0.658523		0.308944	13.4983	15.8582	0.078161		0.455089	8.4227	154.532	0.880631		0.697254	3.5833	4.49	0.0240166		0.379999	10.864	83.31	0.385047		0.370733	10.8585	17.7982	0.0859816		0.745107	5	6	0.0397299		0.962019	0.4166	0.9316
							0.733337	25.2509	7.926	0.0441165		0.407408	7.4504	147.869	0.694597		0.313008	16.9305	15.9911	0.078816		0.461075	8.2202	157.396	0.896948		0.706431	3.7523	4.1784	0.0223499		0.384998	9.835	96.025	0.443814		0.37561	11.2535	25.0208	0.120873		0.754913	5	6	0.0397299		0.974679	0	0.4166
							0.742859	31.3312	7.7755	0.0432788		0.412698	7.8644	152.715	0.717364		0.317072	15.1112	16.3087	0.0803814		0.467062	8	159.956	0.911535		0.715595	3.2334	4.1263	0.0220712		0.389996	8.822	110.211	0.50938		0.380487	10.0008	30.3962	0.146842		0.764706	5	5.5686	0.0368734		0.98734	0	0.0808
							0.75238	38.449	7.6269	0.0424517		0.417987	7.3965	155.949	0.732555		0.321136	15.8582	16.3395	0.0805332		0.473048	7.8935	161.616	0.920996		0.724771	3.1818	4.0652	0.0217444		0.394995	9.429	115.676	0.534639		0.385363	10.3575	40.3368	0.194864		0.774512	4	5.3137	0.0351855		1	0	0
							0.761902	46.6441	7.4476	0.0414537		0.423277	8.5366	171.783	0.806933		0.3252	11.4903	16.4179	0.0809196		0.479035	7.5509	164.629	0.938166		0.733947	3.1193	4.0183	0.0214935		0.399994	9.2	119.5	0.552313		0.39024	10.0518	53.2838	0.25741		0.784318	4	5.2549	0.0347961
							0.771443	58.3804	7.2286	0.0402347		0.428578	8.4059	172.86	0.811992		0.329272	11.576	16.8473	0.083036		0.485034	8.1796	167.708	0.955715		0.743124	3.5584	4	0.0213956		0.405003	9.715	128.327	0.59311		0.395127	9.9537	67.6218	0.326675		0.794124	4	5	0.0331083
							0.780965	61.1224	7	0.0389623		0.433867	9.2486	176.165	0.827519		0.333336	11.3333	17.1487	0.0845215		0.49102	8.8922	173.872	0.99084		0.7523	4	4	0.0213956		0.410002	10.218	137.494	0.635478		0.400004	8.8	83.8429	0.405038		0.80393	4	5	0.0331083
							0.790486	77.5771	6.7143	0.0373721		0.439157	7.5994	180.703	0.848833		0.3374	17.3693	17.2035	0.0847916		0.497007	8.0585	175.393	0.999507		0.761476	4	4	0.0213956		0.415	10.567	143.797	0.66461		0.404881	8.9902	100.193	0.484023		0.813736	4	4.9804	0.0329785
							0.800008	84.7733	6.025	0.0335354		0.444447	10.2798	183.791	0.863338		0.341464	14.5675	17.3693	0.0856088		0.502993	9.7559	175.479	1		0.770641	4.1263	4	0.0213956		0.419999	10.66	155.272	0.717646		0.409758	8.2965	113.408	0.547864		0.823529	4	4.2157	0.0279149
							0.809529	93.52	5.16	0.0287208		0.449737	9.9893	187.459	0.880571		0.345528	13.0482	17.7622	0.0875453		0.50898	9.4431	173.939	0.991222		0.779817	4.0642	4	0.0213956		0.424998	11.55	160.275	0.740769		0.414635	9.4872	129.415	0.625195		0.833335	3.3333	4.0784	0.0270058
							0.819051	106.823	5	0.0278302		0.455026	7.1041	191.457	0.899351		0.349593	14.3549	17.9788	0.0886129		0.514966	9.0129	168.707	0.961405		0.788993	3.9381	4	0.0213956		0.429997	14.47	170.225	0.786757		0.419512	9.6927	141.819	0.685115		0.843142	3	4	0.0264866
							0.828573	108.478	4.9461	0.0275302		0.460316	8.7159	196.81	0.924494		0.353657	12.8412	18.8608	0.09296		0.520953	9	166.791	0.950486		0.79817	3.6422	3.9633	0.0211993		0.434996	18.099	174.189	0.805078		0.424388	9	154.64	0.747054		0.852948	3.4706	4	0.0264866
							0.838094	117.096	4.8503	0.026997		0.465606	8.291	199.971	0.939343		0.357721	15.183	19.5115	0.0961672		0.52694	9	163.196	0.930002		0.807346	3.4312	3.9381	0.0210645		0.439994	25.056	178.296	0.82406		0.429265	9	169.568	0.81917		0.862754	3	4	0.0264866
							0.847635	127.313	4.6852	0.026078		0.470906	7.7006	202.022	0.948978		0.361793	16.2908	23.5408	0.116027		0.532938	9.6048	160.595	0.915179		0.816522	3.4256	3.8624	0.0206596		0.445003	31.618	186.102	0.860138		0.434152	8.7064	175.856	0.849546		0.87256	3	3.4706	0.0229811
							0.857157	129.62	4.2762	0.0238015		0.476196	9.1587	203.397	0.955439		0.365857	14.3028	25.7486	0.126908		0.538925	10	158.321	0.90222		0.825686	3.994	3.7523	0.0200707		0.450002	36.8	195.8	0.904961		0.439029	8.2927	177.993	0.859871		0.882353	3	3	0.019865
							0.866678	139.74	4.2095	0.0234303		0.481486	8.3562	204.554	0.960873		0.369921	12.2528	30.4331	0.149997		0.544911	10	156.796	0.893531		0.834863	3.5346	3.6514	0.019531		0.455001	48.245	197.8	0.914204		0.443906	8.8815	180.642	0.872664		0.892159	3	3	0.019865
							0.8762	146.863	4.0672	0.0226382		0.486776	8.9456	209.007	0.981788		0.373985	12.5935	35.3163	0.174065		0.550898	9.6108	149.677	0.852959		0.844039	3.3119	3.6147	0.0193347		0.46	62.04	199.324	0.921248		0.448783	8.2798	182.05	0.879468		0.901965	3	3	0.019865
							0.885721	147.782	4	0.0222642		0.492065	9.4222	210.264	0.987693		0.378049	12.5146	40.4063	0.199152		0.556885	8.8328	148.684	0.847304		0.853215	3.8169	3.5833	0.0191667		0.464998	72.445	200.328	0.925888		0.45366	8.7093	185.923	0.89818		0.911771	3	3	0.019865
							0.895243	152.734	4	0.0222642		0.497355	9.7597	211.934	0.995539		0.382113	11.9685	45.1697	0.22263		0.562871	8.3223	140.699	0.801798		0.862392	3.1197	3.5346	0.0189062		0.469997	83.31	203.9	0.942398		0.458537	8	188.46	0.910435		0.921577	2	3	0.019865
							0.904765	160.607	4	0.0222642		0.502645	9.8252	212.884	1		0.386177	12.2033	59.2978	0.292264		0.568858	9	135.473	0.772018		0.871568	3.0459	3.4256	0.0183232		0.474996	96.025	205.552	0.950033		0.463413	8	191.171	0.92353		0.931383	2	2	0.0132433
							0.914286	160.96	4	0.0222642		0.507935	12.2614	211.304	0.99258		0.390241	14.3984	68.4309	0.337278		0.574844	8.9714	131.647	0.750211		0.880732	3.2569	3.3119	0.017715		0.479995	106.744	207.084	0.957114		0.46829	8.2706	192.012	0.927594		0.941176	2	2	0.0132433
							0.923808	161.612	4	0.0222642		0.513224	11.3329	209.624	0.984688		0.394306	14.5693	76.6474	0.377775		0.580831	8.0299	125.102	0.712916		0.889908	3.3649	3.2569	0.0174209		0.484994	110.918	210.129	0.971187		0.473167	8.09	192.56	0.930243		0.950983	1.5098	2	0.0132433
							0.933349	166.88	4	0.0222642		0.518525	11.9319	207.139	0.973016		0.398378	12.2739	83.3748	0.410933		0.58683	8.9581	109.372	0.623276		0.899085	3	3.1835	0.0170282		0.490002	115.676	211.453	0.977307		0.478054	8	193.88	0.936617		0.960789	2	2	0.0132433
							0.94287	167.807	4	0.0222642		0.523815	16.1088	203.539	0.956102		0.402442	12.5187	97.6718	0.481399		0.592816	9.6687	100.476	0.572583		0.908261	3.1835	3.1197	0.016687		0.495001	116.853	215.268	0.994939		0.482931	9.3161	197.931	0.95619		0.970595	2	2	0.0132433
							0.952392	171.155	4	0.0222642		0.529104	17.9406	203.367	0.955297		0.406506	14.9496	107.43	0.529493		0.598803	9.3114	95.2931	0.543045		0.917437	4.1651	3.1172	0.0166736		0.5	119.5	216.363	1		0.487808	8.9482	198.235	0.957659		0.980401	1.1961	1.1961	0.00792016
							0.961914	172.358	4	0.0222642		0.534394	16.5623	200.482	0.941746		0.41057	14.4309	119.53	0.589133		0.604789	10.613	87.571	0.499039		0.926614	5.1468	3.0712	0.0164276		0.504999	128.629	215.276	0.994976		0.492685	8.039	198.844	0.960599		0.990207	1.098	1.098	0.00727058
							0.971435	175.053	3.994	0.0222308		0.539684	17.9836	199.559	0.937407		0.414634	17.7757	133.053	0.655784		0.610776	11.0884	74.9577	0.42716		0.935778	6	3.0459	0.0162922		0.509998	137.848	213.031	0.9846		0.497562	8.5317	203.981	0.985415		1	1	1	0.00662166
							0.980957	177.879	3.9478	0.0219736		0.544974	24.9866	195.424	0.917984		0.418698	13.8059	141.074	0.695318		0.616762	11.0961	59.0079	0.336267		0.944954	6.1101	3	0.0160467		0.514996	143.797	211.252	0.976378		0.502438	9.6213	207	1
							0.990478	179.082	3.8912	0.0216586		0.550263	25.8512	190.628	0.895456		0.422762	13.3465	143.13	0.705452		0.622749	11.5269	50.5908	0.288301		0.954131	7	3	0.0160467		0.519995	155.672	208	0.961347		0.507315	9.1786	202.746	0.979451
							1	179.661	3.4218	0.0190459		0.555553	36.9136	187.179	0.879254		0.426826	13.4719	149.625	0.737461		0.628736	12.0082	44.587	0.254087		0.963307	6.9266	3	0.0160467		0.524994	170.225	206	0.952104		0.512192	8.4664	198.559	0.959224
												0.560854	49.498	183.423	0.86161		0.430899	17.2465	159.725	0.787244		0.634734	13.1497	38.5697	0.219796		0.972483	5.8899	2.8899	0.0154578		0.530003	172.57	205.094	0.947916		0.517079	9.7922	198.022	0.956629
												0.566143	49.8808	180.198	0.846463		0.434963	19.5115	161.71	0.797028		0.640721	15.3431	31.6465	0.180343		0.981659	3.9633	2	0.0106978		0.535002	177.449	202.556	0.936186		0.521956	10.4167	194.778	0.940957
												0.571433	59.4989	176.111	0.827264		0.439027	12.723	167.55	0.82581		0.646707	15.7685	29.2554	0.166717		0.990824	2.9817	1.9845	0.0106149		0.54	178.296	200	0.924372		0.526833	11.4439	193.254	0.933595
												0.576723	72.3529	172.508	0.810341		0.443091	18.7327	170.762	0.841642		0.652694	18.4496	23.5435	0.134167		1	2	1.789	0.00956919		0.544999	186.102	198.17	0.915914		0.53171	10.2269	192.327	0.929116
												0.582013	95.2784	165.762	0.778648		0.447155	14.5093	178.665	0.880595		0.658681	23.2564	18.4496	0.105138							0.549998	197.8	195.972	0.905756		0.536587	9.9732	191.871	0.926915
												0.587302	92.615	155.946	0.732541		0.451219	15.1797	178.891	0.881709		0.664667	26.0908	15.7685	0.0898597							0.554997	205.094	187.869	0.868305		0.541463	8.6124	188.561	0.910923
												0.592592	97.0494	152.44	0.716071		0.455283	11.8618	179.111	0.882793		0.670654	29.2554	14.6141	0.0832811							0.559996	205.552	181.988	0.841123		0.54634	9.1073	188.306	0.909692
												0.597882	111.66	145.47	0.683331		0.459347	11.646	180.258	0.888443		0.67664	31.6465	12.0082	0.0684309							0.564994	199.324	177.449	0.820145		0.551217	9.1139	183.233	0.885185
												0.603172	110.679	136.068	0.639166		0.463411	16.3395	183.147	0.902686		0.682627	39.9464	11.2923	0.0643512							0.569993	198.17	172.57	0.797595		0.556094	9.8815	181.843	0.878471
												0.608472	120.701	126.521	0.594319		0.467484	14.7886	183.564	0.904739		0.688626	46.9109	11.0884	0.0631893							0.575002	203.9	167.378	0.773598		0.560981	9.4134	179.643	0.867843
												0.613762	145.47	111.66	0.524511		0.471548	13	186.275	0.918102		0.694612	59.0079	10.613	0.0604801							0.580001	207.084	155.672	0.719495		0.565858	9.5308	176.505	0.852682
												0.619052	136.068	98.343	0.461956		0.475612	14.7458	187.321	0.923255		0.700599	74.9577	10.3145	0.058779							0.585	211.453	147.476	0.681614		0.570735	9.2005	171.5	0.828502
												0.624341	152.44	95.2784	0.447561		0.479676	15.654	189.265	0.932838		0.706585	87.571	10.0931	0.0575174							0.589998	215.268	137.848	0.637114		0.575612	8.551	164.126	0.79288
												0.629631	152.715	90.9347	0.427157		0.48374	15.4427	190.707	0.939947		0.712572	95.2931	10	0.0569868							0.594997	210.129	128.629	0.594506		0.580488	8.2146	148.314	0.716494
												0.634921	155.949	72.3529	0.33987		0.487804	16.3581	192.355	0.948068		0.718558	108.414	10	0.0569868							0.599996	208	121	0.559245		0.585365	8.7323	136.56	0.65971
												0.640211	155.946	60.2689	0.283107		0.491868	17.7345	195.838	0.965233		0.724545	125.102	9.8022	0.0558596							0.604995	213.031	116.853	0.540078		0.590242	8.9697	123.082	0.594598
												0.6455	176.165	56.9433	0.267485		0.495932	13.2602	196.755	0.969752		0.730532	132.536	9.7246	0.0554174							0.609994	215.276	110.918	0.512648		0.595119	9.0571	105.322	0.508801
												0.650801	183.791	49.498	0.232512		0.500004	11	202.892	1		0.73653	135.473	9.6687	0.0550988							0.615002	216.363	106.744	0.493356		0.600006	9.16	86.1366	0.416119
												0.656091	165.762	45.4574	0.213532		0.504068	15.0853	197.418	0.973024		0.742517	140.699	9.6482	0.054982							0.620001	211.252	95.594	0.441822		0.604883	8.8634	71.0676	0.343322
												0.66138	180.703	34.1822	0.160567		0.508133	16.8231	196.231	0.967173		0.748503	149.677	9.6048	0.0547347							0.625	206	78.677	0.363634		0.60976	7.9482	54.9063	0.265248
												0.66667	176.111	25.8512	0.121433		0.512197	17.7622	194.152	0.956924		0.75449	156.796	9.5117	0.0542041							0.629999	202.556	66.632	0.307964		0.614637	7.639	41.7481	0.201682
												0.67196	180.198	23.8131	0.11186		0.516261	16.8473	190.984	0.94131		0.760476	158.321	9.4132	0.0536428							0.634998	200.328	50.875	0.235137		0.619513	7.9854	32.2175	0.15564
												0.67725	203.539	18.3046	0.085984		0.520325	16.3208	190.37	0.938284		0.766463	159.956	9.3456	0.0532576							0.639996	200	39.732	0.183636		0.62439	8	25.9011	0.125126
												0.68254	172.508	17.9406	0.0842741		0.524389	17.1487	187.898	0.9261		0.77245	161.616	9.3114	0.0530627							0.644995	195.972	31.618	0.146134		0.629267	8	19.7898	0.0956029
												0.687829	187.459	16.1088	0.0756694		0.528453	15.4132	187.233	0.922823		0.778436	168.707	9.1481	0.0521321							0.649994	195.8	25.056	0.115805		0.634144	8.0244	15.2863	0.0738469
												0.693119	190.628	13.9819	0.0656786		0.532517	21.2511	185.946	0.916482		0.784423	173.872	9.0264	0.0514386							0.654993	187.869	18.099	0.0836511		0.639021	7.8571	11.961	0.0577826
												0.69842	202.022	12.861	0.0604132		0.536589	23.5408	183.154	0.90272		0.790421	175.479	9	0.0512881							0.660002	181.988	14.47	0.0668783		0.643908	6.8317	11.5902	0.0559913
												0.703709	191.457	12.2675	0.0576253		0.540653	25.7486	181.322	0.893689		0.796408	175.393	9	0.0512881							0.665	174.189	12.211	0.0564376		0.648785	7.0958	11.514	0.0556232
												0.708999	203.397	12.1492	0.0570696		0.544717	30.4331	179.821	0.886291		0.802395	173.939	9	0.0512881							0.669999	167.378	11.951	0.0552359		0.653662	8.0927	11.4069	0.0551058
												0.714289	203.367	11.9761	0.0562565		0.548781	30.3555	179.035	0.882419		0.808381	166.791	8.9884	0.051222							0.674998	160.275	11.591	0.053572		0.658539	8.2439	11.2147	0.0541773
												0.719579	209.624	11.6708	0.0548224		0.552846	33.7801	178.738	0.880952		0.814368	164.629	8.9714	0.0511251							0.679997	155.272	11.55	0.0533825		0.663415	8	10.6122	0.0512667
												0.724868	199.559	11.5885	0.0544358		0.55691	35.3163	172.079	0.848132		0.820354	167.708	8.8922	0.0506738							0.684996	147.476	11.376	0.0525783		0.668292	7.8279	10.4167	0.0503222
												0.730158	212.884	11.4963	0.0540027		0.560974	40.4063	170.221	0.838974		0.826341	163.196	8.8425	0.0503906							0.689994	137.494	11.12	0.0513951		0.673169	7.8461	10.2269	0.0494053
												0.735448	207.139	11.3924	0.0535146		0.565038	45.1697	166.242	0.819363		0.832327	160.595	8.8265	0.0502994							0.694993	128.327	11.05	0.0510716		0.678046	8.1854	10.0008	0.048313
												0.740748	211.934	11.3329	0.0532351		0.56911	51.7795	159.863	0.787925		0.838326	157.396	8.8024	0.0501621							0.700002	121	11	0.0508405		0.682933	9.3064	9.9732	0.0481797
												0.746038	211.304	11.0678	0.0519899		0.573174	61.0676	150.828	0.743391		0.844313	154.532	8.6876	0.0495079							0.705001	110.211	10.908	0.0504153		0.68781	11.2147	9.9537	0.0480855
												0.751328	209.007	10.9297	0.0513412		0.577238	68.4309	146.312	0.721134		0.850299	149.222	8.5619	0.0487915							0.71	95.594	10.841	0.0501056		0.692687	12.5339	9.8815	0.0477367
												0.756618	196.81	10.9077	0.0512378		0.581302	70.8464	142.298	0.701352		0.856286	148.684	8.4533	0.0481727							0.714998	78.677	10.66	0.0492691		0.697564	17.7982	9.8244	0.0474609
												0.761907	210.264	10.8336	0.0508897		0.585366	76.6474	138.604	0.683143		0.862272	145.174	8.3976	0.0478552							0.719997	66.632	10.495	0.0485064		0.70244	25.9011	9.7756	0.0472251
												0.767197	200.482	10.7143	0.0503293		0.58943	83.3748	125.472	0.61842		0.868259	138.88	8.2202	0.0468443							0.724996	50.875	10.218	0.0472262		0.707317	30.3962	9.6927	0.0468246
												0.772487	199.971	10.6463	0.0500099		0.593494	95.25	109.193	0.538185		0.874246	131.647	8.1796	0.0466129							0.729995	39.732	10	0.0462186		0.712194	40.3368	9.6213	0.0464797
												0.777777	195.424	10.5316	0.0494711		0.597559	107.43	102.747	0.506414		0.880232	128.11	8.1672	0.0465423							0.734994	31.564	9.799	0.0452896		0.717071	54.9063	9.5122	0.0459527
												0.783066	204.554	10.3998	0.048852		0.601623	109.193	95.25	0.469463		0.886219	119.362	8.1018	0.0461696							0.739992	23.008	9.64	0.0445548		0.721948	71.0676	9.4134	0.0454754
												0.788367	187.179	10.2434	0.0481173		0.605695	125.472	77.6484	0.382709		0.892217	109.372	8.0585	0.0459228							0.745001	16.594	9.618	0.0444531		0.726835	86.1366	9.3956	0.0453894
												0.793657	183.423	10.0782	0.0473413		0.609759	133.053	70.8464	0.349184		0.898204	100.476	8	0.0455894							0.75	12.75	9.406	0.0434732		0.731712	105.322	9.3366	0.0451043
												0.798946	172.86	9.9893	0.0469237		0.613823	143.13	61.0676	0.300986		0.904191	96.1647	8	0.0455894							0.754999	11.703	9.334	0.0431405		0.736589	123.082	9.3064	0.0449585
												0.804236	171.783	9.9033	0.0465197		0.617887	142.298	51.7795	0.255208		0.910177	89.9091	8	0.0455894							0.759998	9.384	9.156	0.0423178		0.741465	136.56	9.2005	0.0444469
												0.809526	147.869	9.8493	0.0462661		0.621951	141.074	43.8424	0.216088		0.916164	85.1005	7.9964	0.0455689							0.764996	9	9	0.0415968		0.746342	148.314	9.16	0.0442512
												0.814816	140.189	9.7597	0.0458452		0.626015	146.312	36.3032	0.178929		0.92215	68.5416	7.982	0.0454869							0.769995	8.454	8.936	0.041301		0.751219	164.126	9.1139	0.0440285
												0.820105	126.521	9.7252	0.0456831		0.630079	166.242	33.7801	0.166493		0.928137	58.3673	7.9281	0.0451797							0.774994	8	8.63	0.0398867		0.756096	175.856	9.0855	0.0438913
												0.825395	130.036	9.5702	0.044955		0.634143	170.221	30.3555	0.149614		0.934123	50.5908	7.8935	0.0449825							0.779993	8.148	8.505	0.0393089		0.760973	171.5	9.0501	0.0437203
												0.830696	98.343	9.4798	0.0445304		0.638216	159.863	25.0497	0.123464		0.940122	44.587	7.886	0.0449398							0.785002	7.269	8.45	0.0390547		0.76586	177.993	9	0.0434783
												0.835985	90.868	9.4222	0.0442598		0.64228	159.725	21.2511	0.104741		0.946109	38.5697	7.7066	0.0439175							0.79	8.34	8.384	0.0387497		0.770737	181.843	9	0.0434783
												0.841275	90.9347	9.3763	0.0440442		0.646344	149.625	19.4361	0.0957955		0.952095	34.1602	7.5576	0.0430684							0.794999	8.63	8.34	0.0385463		0.775614	180.642	8.9902	0.0434309
												0.846565	60.2689	9.2486	0.0434444		0.650408	170.762	18.7327	0.0923287		0.958082	29.685	7.515	0.0428256							0.799998	7.6	8.3	0.0383615		0.78049	185.923	8.9736	0.0433507
												0.851855	62.4216	9.2083	0.0432551		0.654472	172.079	17.7757	0.0876119		0.964068	23.5435	7.4392	0.0423936							0.804997	6.685	8.148	0.0376589		0.785367	192.56	8.9482	0.043228
												0.857144	56.9433	9.1456	0.0429605		0.658536	178.891	17.7345	0.0874088		0.970055	17.1377	7.3048	0.0416277							0.809996	6.276	8.016	0.0370488		0.790244	198.844	8.9122	0.0430541
												0.862434	48.5298	9.0653	0.0425833		0.6626	178.738	17.2465	0.0850036		0.976042	14.6141	7.2811	0.0414927							0.814994	7.029	8	0.0369749		0.795121	202.746	8.8634	0.0428184
												0.867724	45.4574	9.0323	0.0424283		0.666664	179.111	17.1709	0.0846309		0.982028	11.2923	7.1552	0.0407752							0.819993	7.564	8	0.0369749		0.799998	207	8.8	0.0425121
												0.873014	34.1822	8.9456	0.042021		0.670728	189.265	16.9305	0.0834461		0.988015	10.7496	7.0921	0.0404156							0.824992	7.025	8	0.0369749		0.804875	203.981	8.7323	0.042185
												0.878314	27.4183	8.8779	0.041703		0.674801	197.418	16.8231	0.0829167		0.994013	9.5117	7.0539	0.0401979							0.830001	7	8	0.0369749		0.809762	198.022	8.7064	0.0420599
												0.883604	23.8131	8.7249	0.0409843		0.678865	185.946	16.3581	0.0806249		1	8	7	0.0398908							0.835	7.161	8	0.0369749		0.814639	198.235	8.6456	0.0417662
												0.888894	20.5309	8.6402	0.0405865		0.682929	181.322	16.3208	0.080441												0.839998	7	8	0.0369749		0.819515	198.559	8.6195	0.0416401
												0.894183	18.3046	8.607	0.0404305		0.686993	183.564	16.2908	0.0802932												0.844997	8.016	8	0.0369749		0.824392	193.88	8.6049	0.0415696
												0.899473	15.2163	8.5857	0.0403305		0.691057	190.984	15.9181	0.0784562												0.849996	7.9	7.9	0.0365127		0.829269	194.778	8.5443	0.0412768
												0.904763	13.9819	8.5467	0.0401473		0.695121	187.321	15.7266	0.0775124												0.854995	7.214	7.856	0.0363094		0.834146	193.254	8.5306	0.0412106
												0.910053	11.0128	8.5366	0.0400998		0.699185	183.147	15.5167	0.0764778												0.859994	7.684	7.788	0.0359951		0.839023	188.46	8.4664	0.0409005
												0.915342	11.6628	8.4694	0.0397841		0.703249	186.275	15.4132	0.0759677												0.864992	8.505	7.712	0.0356438		0.8439	188.561	8.4581	0.0408604
												0.920643	10.918	8.4491	0.0396888		0.707321	192.355	15.183	0.0748331												0.870001	7.442	7.691	0.0355467		0.848787	192.012	8.4293	0.0407213
												0.925933	8.5857	8.3562	0.0392524		0.711386	195.838	15.1112	0.0744792												0.875	8	7.6	0.0351262		0.853664	191.171	8.3401	0.0402903
												0.931222	9.729	8.3311	0.0391345		0.71545	190.707	14.9496	0.0736827												0.879999	8.384	7.587	0.0350661		0.85854	188.306	8.2965	0.0400797
												0.936512	8.5925	8.291	0.0389461		0.719514	180.258	14.7458	0.0726783												0.884998	8.036	7.556	0.0349228		0.863417	192.327	8.2798	0.039999
												0.941802	8.7249	8.134	0.0382086		0.723578	183.154	14.5693	0.0718083												0.889996	7.252	7.445	0.0344098		0.868294	197.931	8.2439	0.0398256
												0.947092	8.9175	7.9852	0.0375097		0.727642	187.898	14.5294	0.0716117												0.894995	8.385	7.385	0.0341325		0.873171	191.871	8.2146	0.0396841
												0.952381	8.4694	7.8506	0.0368774		0.731706	190.37	14.4309	0.0711262												0.899994	8.3	7.321	0.0338367		0.878048	183.233	8.1854	0.039543
												0.957671	7.5785	7.7496	0.036403		0.73577	196.755	14.3549	0.0707516												0.904993	7.6	7.252	0.0335177		0.882925	182.05	8.1492	0.0393681
												0.962972	8.8779	7.7407	0.0363612		0.739842	202.892	14.3028	0.0704948												0.910002	7.2	7.2	0.0332774		0.887812	179.643	8.1034	0.0391469
												0.968261	9.037	7.6116	0.0357547		0.743906	196.231	13.8059	0.0680457												0.915	7.445	7.125	0.0329308		0.892689	176.505	8.0927	0.0390952
												0.973551	8.2733	7.582	0.0356157		0.74797	194.152	13.4719	0.0663995												0.919999	8.36	7.105	0.0328383		0.897566	169.568	8.0854	0.0390599
												0.978841	7.3279	7.5769	0.0355917		0.752034	187.233	13.3465	0.0657815												0.924998	8.45	7.029	0.0324871		0.902442	154.64	8.0244	0.0387652
												0.984131	7.1005	7.4276	0.0348904		0.756099	179.821	13.2366	0.0652398												0.929997	7.076	7	0.032353		0.907319	141.819	8	0.0386473
												0.98942	7.1781	7.3279	0.0344221		0.760163	179.035	13.0482	0.0643112												0.934996	7.8	7	0.032353		0.912196	129.415	8	0.0386473
												0.99471	7.4276	7.1781	0.0337184		0.764227	178.665	12.8412	0.063291												0.939994	7.788	7	0.032353		0.917073	113.408	8	0.0386473
												1	9	7.1005	0.0333539		0.768291	167.55	12.723	0.0627084												0.944993	7.587	7	0.032353		0.92195	100.193	7.9921	0.0386092
																	0.772355	161.71	12.5935	0.0620701												0.949992	8	7	0.032353		0.926827	83.8429	7.9482	0.0383971
																	0.776427	150.828	12.5146	0.0616812												0.955001	7.694	7	0.032353		0.931714	67.6218	7.8571	0.037957
																	0.780491	138.604	12.2699	0.0604752												0.96	6.52	6.8	0.0314287		0.936591	53.2838	7.8461	0.0379039
																	0.784555	119.53	12.2033	0.0601469												0.964998	6.081	6.696	0.030948		0.941467	41.7481	7.8279	0.0378159
																	0.788619	102.747	11.9685	0.0589897												0.969997	6.204	6.684	0.0308925		0.946344	32.2175	7.8133	0.0377454
																	0.792683	97.6718	11.6803	0.0575692												0.974996	6.425	6.52	0.0301345		0.951221	25.0208	7.639	0.0369034
																	0.796748	77.6484	11.5889	0.0571187												0.979995	6.66	6.356	0.0293766		0.956098	19.7898	7.4497	0.0359889
																	0.800812	59.2978	11.4903	0.0566327												0.984994	6	6.204	0.028674		0.960975	15.2863	7.0958	0.0342792
																	0.804876	43.8424	11.3639	0.0560097												0.989992	6	6.2	0.0286555		0.965852	11.961	7	0.0338164
																	0.808948	36.3032	11.2033	0.0552182												0.995001	6	6	0.0277312		0.970739	9.7756	7	0.0338164
																	0.813012	25.0497	11.1505	0.0549579												1	6	6	0.0277312		0.975616	9	6.9121	0.0333918
																	0.817076	18.8608	11	0.0542162																	0.980492	8.8441	6.768	0.0326957
																	0.82114	14.5294	10.4002	0.0512599																	0.985369	7.8488	6.4927	0.0313657
																	0.825204	15.5167	9.9266	0.0489257																	0.990246	6.9121	6.3508	0.0306802
																	0.829268	12.2699	9.8287	0.0484431																	0.995123	6.6537	6	0.0289855
																	0.833332	14.3333	9.7337	0.0479749																	1	7	6	0.0289855
																	0.837399	12.1928	9.5164	0.0469039
																	0.841464	13.4341	9.1722	0.0452074
																	0.845529	11.6803	9.1182	0.0449413
																	0.849594	9.832	9.0966	0.0448348
																	0.853659	7.5429	8.9284	0.0440058
																	0.857724	9.7337	8.8145	0.0434444
																	0.861789	10.4002	8.796	0.0433532
																	0.865854	7.9756	8.7004	0.042882
																	0.869919	7.1695	8.626	0.0425153
																	0.873984	9.1182	8.577	0.0422738
																	0.87805	8.796	8.3887	0.0413457
																	0.882115	7.5697	8.2572	0.0406976
																	0.88618	8.2262	8.2262	0.0405448
																	0.890245	7.4959	8.0361	0.0396079
																	0.89431	6.5453	8.0069	0.0394639
																	0.898375	6.6548	8	0.0394299
																	0.90244	6.8146	7.9975	0.0394176
																	0.906505	7.2683	7.9756	0.0393097
																	0.91057	7.8094	7.8952	0.0389134
																	0.914635	7.5124	7.8457	0.0386694
																	0.9187	7.5572	7.795	0.0384195
																	0.922765	7.6622	7.6622	0.037765
																	0.92683	8.9284	7.6161	0.0375378
																	0.930895	8.3887	7.5873	0.0373958
																	0.93496	7.9975	7.5697	0.0373091
																	0.939025	8	7.5429	0.037177
																	0.94309	7.215	7.5041	0.0369858
																	0.947155	7.0562	7.4878	0.0369054
																	0.95122	7	7.4456	0.0366974
																	0.955285	7.0317	7.3252	0.036104
																	0.95935	7.5041	7.2683	0.0358236
																	0.963415	7.4878	7.252	0.0357432
																	0.96748	7.5915	7.215	0.0355609
																	0.971545	8.6026	7.0562	0.0347782
																	0.97561	8.2784	7.0345	0.0346712
																	0.979675	7.795	7	0.0345012
																	0.98374	7.8943	6.8146	0.0335874
																	0.987805	7.6224	6.5453	0.0322601
																	0.99187	7.2617	6.3333	0.0312152
																	0.995935	7.2706	6.1707	0.0304138
																	1	8	6.0589	0.0298628
[truncated: 51 more columns]

## Sheet: Fig 2a MOD
Figure 2a					EPYC1:dGFP in 1AAtMOD
						Chloroplast number	Distance across chloroplast (proportional)	EPYC1::GFP signal (ordered by size)	EPYC1:GFP signal re-ordered into peak shape	EPYC1:GFP signal as proportion of 1	Chloroplast number	Distance across chloroplast (proportional)	EPYC1::GFP signal (ordered by size)	EPYC1:GFP signal re-ordered into peak shape	EPYC1:GFP signal as proportion of 1	Chloroplast number	Distance across chloroplast (proportional)	EPYC1::GFP signal (ordered by size)	EPYC1:GFP signal re-ordered into peak shape	EPYC1:GFP signal as proportion of 1	Chloroplast number	Distance across chloroplast (proportional)	EPYC1::GFP signal (ordered by size)	EPYC1:GFP signal re-ordered into peak shape	EPYC1:GFP signal as proportion of 1	Chloroplast number	Distance across chloroplast (proportional)	EPYC1::GFP signal (ordered by size)	EPYC1:GFP signal re-ordered into peak shape	EPYC1:GFP signal as proportion of 1	Chloroplast number	Distance across chloroplast (proportional)	EPYC1::GFP signal (ordered by size)	EPYC1:GFP signal re-ordered into peak shape	EPYC1:GFP signal as proportion of 1	Chloroplast number	Distance across chloroplast (proportional)	EPYC1::GFP signal (ordered by size)	EPYC1:GFP signal re-ordered into peak shape	EPYC1:GFP signal as proportion of 1	Chloroplast number	Distance across chloroplast (proportional)	EPYC1::GFP signal (ordered by size)	EPYC1:GFP signal re-ordered into peak shape	EPYC1:GFP signal as proportion of 1	Chloroplast number	Distance across chloroplast (proportional)	EPYC1::GFP signal (ordered by size)	EPYC1:GFP signal re-ordered into peak shape
						1	0	0	0	0	2	0	0	0	0	3	0	0	0	0	4	0	0	0	0	5	0	1	1	0.00441289	6	0	0	0	0	7	0	1	0	0	8	0	18	4	0.0313653	9	0	0	0
							0.027024	0	0	0		0.0344793	0	0	0		0.0123491	0	0	0		0.0169532	0	0	0		0.0285788	2.1641	4	0.0176515		0.0185229	0.6667	0	0		0.0153883	1	0	0		0.00621668	16.1739	5.2924	0.0414995		0.00794346	0	0.6684
							0.0540593	0	0	0		0.068973	0	0	0		0.0246981	0	0	0		0.0339064	0.586	0	0		0.0571576	5.0555	5.0555	0.0223094		0.0370459	1.1605	0.6667	0.00264085		0.0307765	1	0	0		0.0124191	14.6402	6.7764	0.053136		0.0158687	0.6684	1
							0.0810832	0	0.095	0.000417779		0.103452	0	0	0		0.0370335	0	0	0		0.0508378	1.8271	0	0		0.0856996	9.8286	9.8286	0.0433725		0.055545	2.2222	1.1605	0.00459683		0.046145	0.1931	0.3846	0.00196502		0.0186358	14.1863	7.4878	0.0587144		0.0238121	1	1
							0.108107	0.095	1.4704	0.00646634		0.137932	0	0	0		0.0493825	0	0.3329	0.00130549		0.0677911	6.1459	0.586	0.00243055		0.114278	14.089	14.089	0.0621732		0.0740679	4.9136	2.2222	0.0088023		0.0615333	0	0.7385	0.00377319		0.0248382	14.7596	7.9958	0.0626977		0.0317373	1	2.2416
							0.135131	0.8378	4.5442	0.0199839		0.172411	0	0.6266	0.00282081		0.0617316	0	1.3333	0.00522863		0.0847443	14.7848	1.5254	0.0063269		0.142857	17.5714	21.7502	0.0959812		0.0925908	12.0247	4.9136	0.0194631		0.0769216	0.3846	1	0.00510927		0.0310548	16.3072	8	0.0627307		0.0396808	1	4.5873
							0.162166	1.4704	10.3543	0.0455348		0.206905	0.6266	4.214	0.0189705		0.0740807	0	2.1189	0.00830941		0.101698	30.4226	2.7834	0.0115447		0.171436	21.7502	24.12	0.106439		0.111114	27.1111	10.3704	0.0410779		0.0923098	0.7385	1	0.00510927		0.0372715	19.0062	8.1801	0.0641429		0.0476243	1	4.9453
							0.18919	4.5442	18.2337	0.0801858		0.241384	4.214	12.2319	0.0550653		0.086416	0	3.3315	0.0130647		0.118651	56.507	5.8374	0.0242118		0.200015	24.12	24.9143	0.109944		0.129637	57.1975	13.5185	0.0535478		0.107698	0	1.4	0.00715297		0.0434739	22.7826	8.4876	0.0665541		0.0555495	1.3889	5.2381
							0.216214	10.3543	30.2491	0.133026		0.275863	12.2319	36.5838	0.164692		0.0987651	0.3329	5.4897	0.0215282		0.135582	95.1485	7.5266	0.0312181		0.228557	24.2571	27.311	0.12052		0.148136	101.519	18.679	0.0739889		0.123067	0	1.9962	0.0101991		0.0496906	29.1056	8.8367	0.0692915		0.0634929	2.2416	6.2575
							0.243238	18.2337	34.3886	0.15123		0.310342	24.478	45.0309	0.202719		0.111114	1.3333	8.1605	0.032002		0.152535	142.175	10.6441	0.0441485		0.257136	24.9143	35.3143	0.155838		0.166659	155.667	22	0.0871436		0.138455	0	3.1077	0.0158781		0.0559073	37.9689	9.087	0.0712542		0.0714364	4.2857	7.6349
							0.270274	30.2491	36.1622	0.15903		0.344836	36.8942	47.0999	0.212033		0.123463	2.1189	11.0841	0.0434671		0.169489	185.542	14.7848	0.0613229		0.285714	25.102	41.92	0.184988		0.185182	205.691	24.5926	0.0974131		0.153843	0	4.4613	0.022794		0.0621097	47.7222	9.6957	0.0760272		0.0793616	6.2575	8.9048
							0.297298	55.4485	38.2579	0.168246		0.379315	45.0309	69.3555	0.312223		0.135799	3.3315	15.679	0.0614863		0.186442	222.005	16.339	0.0677693		0.314293	27.311	62.0718	0.273916		0.203705	239	25	0.0990268		0.169231	0.6462	5.9659	0.0304814		0.0683264	59.2655	9.8634	0.0773422		0.0873051	8.9048	10.4127
							0.324322	112.535	40.3031	0.17724		0.413795	46.7693	111.706	0.502877		0.148148	5.4897	19.284	0.0756235		0.203395	241.097	19.0623	0.0790647		0.342872	30.5135	78.0604	0.344472		0.222228	251.444	25	0.0990268		0.18462	1	6.9422	0.0354696		0.0745287	72.3374	10.3247	0.0809594		0.0952303	12.2222	12.2222
							0.351346	181.511	40.5464	0.17831		0.448274	47.0999	169.365	0.762444		0.160497	7.4577	23.5062	0.0921812		0.220348	235.395	22.8475	0.0947646		0.371451	35.3143	101.32	0.447114		0.24075	252.457	26.3333	0.104308		0.200008	1.4	9.5538	0.0488129		0.0807454	85.2618	11.321	0.0887718		0.103174	17.1358	14
							0.378381	227.393	42.3784	0.186366		0.482768	51.107	211.759	0.95329		0.172846	10.0617	24.722	0.096949		0.23728	218.056	26.2249	0.108773		0.399993	41.92	145.335	0.641346		0.25925	246.926	26.4568	0.104797		0.215376	2.3067	10.7692	0.0550227		0.0869621	96.2628	11.6722	0.0915256		0.111117	24.358	15.4048
							0.405405	225.228	55.4485	0.243844		0.517247	69.3555	222.134	1		0.185181	12.8519	25.7654	0.101041		0.254233	190.223	26.7917	0.111124		0.428571	50.2041	182.36	0.804734		0.277772	230.778	27	0.106949		0.230765	4.1716	12.3299	0.0629967		0.0931645	104	11.9376	0.0936067		0.119042	31.754	16
							0.432429	198.276	112.535	0.494891		0.551726	111.706	209.043	0.941065		0.19753	15.679	28.2625	0.110833		0.271186	148.282	27.5501	0.11427		0.45715	62.0718	207.013	0.913525		0.296295	198.556	27.1358	0.107487		0.246153	6.9422	14.8	0.0756171		0.0993812	110.211	12	0.094096		0.126986	38.3633	16.2302
							0.459453	138.723	181.511	0.798224		0.586205	169.365	158.841	0.715066		0.209879	19.284	29.1728	0.114403		0.288139	108.529	28.5421	0.118384		0.485729	78.0604	221.94	0.979398		0.314818	153.568	27.7778	0.11003		0.261541	9.5538	16.1692	0.0826128		0.105584	118.03	12.0807	0.0947288		0.134911	45.4048	16.4621
							0.486488	81.26	225.228	0.990479		0.620699	209.043	88.9857	0.400594		0.222228	21.6296	30	0.117647		0.305093	75.2106	29.8644	0.123869		0.514308	100.46	226.609	1		0.333341	112	32.7778	0.129835		0.276929	11.725	19.5385	0.0998274		0.1118	123.888	12.3043	0.0964821		0.142855	52.4286	16.8889
							0.513512	48.233	227.393	1		0.655178	222.134	51.107	0.230072		0.234564	23.5062	30.1911	0.118396		0.322024	51.9586	30.4226	0.126184		0.54285	126.672	218.286	0.96327		0.35184	76.4444	35.963	0.142452		0.292298	15	19.9529	0.101945		0.118017	125.369	12.9208	0.101316		0.150798	58.7425	17
							0.540536	40.4602	198.276	0.871953		0.689658	211.759	46.7693	0.210545		0.246913	24.722	30.6296	0.120116		0.338977	40.6696	31.1095	0.129033		0.571429	154.592	193.939	0.85583		0.370363	54.2346	42.1111	0.166805		0.307686	19.5385	20.2341	0.103381		0.124219	126.299	12.9769	0.101756		0.158723	64.9806	17.1358
							0.56756	40.5464	138.723	0.610059		0.724137	158.841	36.8942	0.16609		0.259262	25.1852	31.2099	0.122392		0.35593	35.4255	31.8983	0.132305		0.600007	182.36	154.592	0.682196		0.388886	42.1111	57.1975	0.226564		0.323074	25.2525	22	0.112404		0.130436	127.529	13	0.101937		0.166667	72.7778	17.2857
							0.594595	40.3031	81.26	0.357355		0.758631	88.9857	24.478	0.110195		0.271611	25.7654	31.7901	0.124667		0.372884	32.5254	32.5254	0.134906		0.628586	207.013	126.672	0.558988		0.407409	36.9012	101.519	0.402122		0.338463	34.4395	22.3609	0.114248		0.136653	125.323	13	0.101937		0.17461	79.4427	17.6667
							0.621619	38.2579	48.233	0.212113		0.79311	36.5838	11.2438	0.0506171		0.283946	28.2625	32	0.12549		0.389837	30.322	40.6696	0.168685		0.657165	221.94	100.46	0.44332		0.425932	35.963	153.568	0.608294		0.353851	47.9401	23	0.117513		0.142855	121.51	13.1553	0.103155		0.182535	81.8245	17.9806
							0.648643	35.1614	41.6516	0.18317		0.827589	11.2438	2.3769	0.0107003		0.296295	30.4074	32.0457	0.125669		0.406768	28.5421	56.507	0.234374		0.685707	226.609	66.178	0.292036		0.444431	35.2222	198.556	0.786493		0.369219	68.9453	25.2525	0.129022		0.149072	117.925	13.2112	0.103593		0.190479	82.6984	18.5079
							0.675667	34.3886	40.4602	0.177931		0.862068	2.3769	0.0273	0.000122899		0.308644	31.5062	32.0823	0.125813		0.423721	27.5501	95.1485	0.394648		0.714286	218.286	50.2041	0.221545		0.462954	32.7778	230.778	0.914128		0.384608	96.0059	31.8691	0.162828		0.155274	114.422	13.5466	0.106223		0.198404	84.4189	18.7222
							0.702702	34.1066	39.3061	0.172855		0.896562	0.0273	0	0		0.320993	32.0704	34.813	0.136522		0.440675	26.3795	142.175	0.5897		0.742864	193.939	40.5102	0.178767		0.481477	29.716	246.926	0.978092		0.399996	126.88	40.9654	0.209303		0.161491	111.313	13.6255	0.106842		0.206347	86	18.7937
							0.729726	36.1622	37.3243	0.16414		0.931041	0	0	0		0.333329	32	39.7037	0.155701		0.457628	27.1695	185.542	0.769574		0.771443	145.335	30.5135	0.134653		0.5	27	252.457	1		0.415384	159.78	55.645	0.284305		0.167708	108.416	13.6584	0.1071		0.214291	86	19.1587
							0.75675	39.3061	35.1614	0.154628		0.965521	0	0	0		0.345678	32.0457	51.1481	0.200581		0.474581	28.1517	218.056	0.90443		0.800022	101.32	25.102	0.110772		0.518523	27.3457	251.444	0.99599		0.430773	185.15	78.8701	0.402968		0.17391	103.873	13.9433	0.109334		0.222216	83.7654	19.2575
							0.783774	41.6516	34.1066	0.14999		1	0	0	0		0.358027	32	60.0617	0.235536		0.491534	29.8644	235.395	0.976348		0.828601	66.178	24.2571	0.107044		0.537046	26.3951	239	0.946697		0.446161	195.723	109.97	0.561867		0.180127	97.1677	14	0.109779		0.23016	81.1587	19.4206
							0.81081	42.3784	27.5369	0.121098							0.370376	31.8189	75.3306	0.295414		0.508466	30.9661	241.097	1		0.857143	40.5102	23.0473	0.101705		0.555545	25.3333	205.691	0.814759		0.461529	189.698	141.662	0.723792		0.186329	89.7516	14.0662	0.110298		0.238085	76.4286	19.6755
							0.837834	37.3243	15.7034	0.0690584							0.382711	30.7531	105.562	0.41397		0.525419	31.8983	222.005	0.920809		0.885722	23.0473	17.5714	0.0775406		0.574068	24.4444	155.667	0.616607		0.476918	169.908	169.908	0.868104		0.192546	82.8894	14.0982	0.110549		0.246028	71.4056	19.8898
							0.864857	27.5369	6.7312	0.0296016							0.39506	30	133.651	0.524122		0.542372	32.2534	190.223	0.788989		0.9143	12.0873	12.0873	0.0533399		0.592591	24.6296	112	0.44364		0.492306	141.662	189.698	0.969219		0.198762	77.5906	14.1921	0.111285		0.253972	68.2222	20
							0.891881	15.7034	1.6691	0.00734016							0.407409	29.9835	162.99	0.639176		0.559325	31.8136	148.282	0.61503		0.942879	6.8849	6.8849	0.0303823		0.611114	25	76.4444	0.302802		0.507694	109.97	195.723	1		0.204965	70.6504	14.3705	0.112684		0.261897	67.7936	20.4444
							0.918917	6.7312	0.8378	0.00368437							0.419759	30.1911	195.667	0.76732		0.576279	31.1095	108.529	0.450147		0.971458	4.7714	4.7714	0.0210557		0.629637	25	54.2346	0.214827		0.523082	78.8701	185.15	0.945981		0.211181	63.2327	14.4808	0.113549		0.26984	66.6526	20.7857
							0.945941	1.6691	0	0							0.432094	29.1728	224.231	0.879337		0.59321	29.0169	75.2106	0.311951		1	4	2.1641	0.00954993		0.648136	25	36.9012	0.146168		0.538451	55.645	159.78	0.81636		0.217398	57.3157	14.6733	0.115058		0.277784	63.2346	21.0159
							0.972965	0	0	0							0.444443	28.0741	240.479	0.943056		0.610163	26.7917	51.9586	0.215509							0.666659	26.3333	35.2222	0.139518		0.553839	40.9654	126.88	0.648264		0.223601	51.6894	14.8967	0.11681		0.285709	57.7143	21.2857
							1	0	0	0							0.456792	28.6173	249.593	0.978795		0.627116	26.2249	35.4255	0.146934							0.685182	27.1358	29.716	0.117707		0.569227	31.8691	96.0059	0.49052		0.229817	45.6739	15	0.11762		0.293653	52.7187	21.5
																	0.469141	30.0123	253.034	0.992289		0.64407	25.2712	32.2534	0.133777							0.703705	26.963	27.3457	0.108318		0.584616	27	68.9453	0.35226		0.23602	38.987	15	0.11762		0.301578	47.7619	21.7937
																	0.481476	30.6296	255	1		0.661023	22.8475	31.8136	0.131953							0.722228	27.7778	27.1111	0.107389		0.600004	23.44	47.9401	0.244939		0.242236	32.7246	15.0299	0.117854		0.309521	42.7698	22.321
																	0.493825	31.2099	255	1		0.677954	20.7202	30.9661	0.128438							0.740727	26.4568	26.963	0.106802		0.615372	22.3609	34.4395	0.175961		0.248453	29.6398	15.1095	0.118479		0.317465	38.4921	22.9683
																	0.506175	31.7901	255	1		0.694907	19.0623	30.322	0.125767							0.75925	24.5926	26.3951	0.104553		0.630761	22.9538	27	0.13795		0.254655	27.0807	15.2174	0.119325		0.32539	34.5794	24.7381
																	0.518524	32.0823	255	1		0.711861	17.6102	29.0169	0.120353							0.777772	22	25.3333	0.100347		0.646149	23	23.44	0.119761		0.260872	24.4915	15.441	0.121078		0.333333	31.3333	25.4762
																	0.530859	33.0229	253.889	0.995643		0.728814	16.339	28.1517	0.116765							0.796295	20.8642	25	0.0990268		0.661537	22.2428	22.9538	0.117277		0.267074	22.8108	15.5466	0.121906		0.341259	28.6922	25.873
																	0.543208	36.139	251.889	0.9878		0.745767	15.0508	27.1695	0.112691							0.814818	18.679	24.6296	0.0975597		0.676926	22	22.2428	0.113644		0.273291	21.7019	15.7176	0.123247		0.349202	25.2063	28
																	0.555557	39.7037	246.778	0.967756		0.76272	12.8475	26.3795	0.109414							0.833341	17	24.4444	0.0968261		0.692314	21.3846	21.3846	0.10926		0.279508	20.3292	15.7764	0.123708		0.357145	21.5714	28.6922
																	0.567906	44.5428	233.708	0.916501		0.779652	10.6441	25.2712	0.104817							0.85184	13.5185	20.8642	0.0826446		0.707682	20.2341	20.1692	0.10305		0.28571	19.1429	15.9198	0.124832		0.365071	20.3175	29
																	0.580241	51.4074	208.851	0.819023		0.796605	8.4407	20.7202	0.0859412							0.870363	10.3704	17	0.0673383		0.723071	19.9529	19.9077	0.101714		0.291927	18.3841	16.0021	0.125478		0.373014	18.5079	29
																	0.592591	60.0617	174.326	0.68363		0.813558	7.5266	17.6102	0.0730418							0.888886	6.8889	12.0247	0.0476307		0.738459	20.1692	17.3669	0.0887321		0.298144	18.2853	16.1739	0.126825		0.380958	16.9048	29
																	0.60494	72.1582	139.263	0.546131		0.830511	5.8374	15.0508	0.0624262							0.907409	4.0741	6.8889	0.0272874		0.753847	19.9077	15	0.076639		0.304346	18.3043	16.2116	0.127121		0.388883	16.3889	29.5556
																	0.617289	88.4998	108.724	0.42637		0.847465	4.4407	12.8475	0.0532876							0.925932	1.6667	4.0741	0.0161378		0.769235	17.3669	13.912	0.0710801		0.310563	17.1827	16.5217	0.129552		0.396826	16.8889	31.754
																	0.629624	108.724	88.4998	0.347058		0.864396	2.7834	8.4407	0.0350095							0.944431	1	1.6667	0.00660192		0.784604	16.1692	11.725	0.0599062		0.316765	17	16.8519	0.132141		0.404751	17.6667	38.3633
																	0.641973	133.651	72.1582	0.282973		0.881349	1.5254	6.1459	0.0254914							0.962954	0.4815	1	0.00396107		0.799992	14.8	9.7846	0.0499921		0.322982	17	16.9058	0.132564		0.412695	18.4444	42.7698
																	0.654322	162.99	51.4074	0.201598		0.898302	0.607	4.4407	0.0184187							0.981477	0	0.4815	0.00190726		0.81538	13.912	7.9692	0.0407168		0.329198	16.9711	16.9752	0.133108		0.420638	19.1711	47.7619
																	0.666671	195.667	44.5428	0.174678		0.915256	0	1.8271	0.00757827							1	0	0	0		0.830769	12.3299	6.2002	0.0316785		0.335401	15.9068	17	0.133303		0.428564	19.1429	52.7187
																	0.67902	224.231	36.139	0.141722		0.932209	0	0.607	0.00251765												0.846157	10.7692	5.1775	0.0264532		0.341617	15.5528	17	0.133303		0.436507	19.7778	58.7425
																	0.691356	240.479	33.0229	0.129502		0.94914	0	0	0												0.861525	9.7846	4.1716	0.0213138		0.34782	15.2174	17.0383	0.133603		0.444432	20.4938	64.9806
																	0.703705	249.593	32.0704	0.125766		0.966094	0	0	0												0.876914	7.9692	2.3067	0.0117855		0.354037	15.7176	17.3847	0.136319		0.452376	20.8413	67.7936
																	0.716054	253.034	32	0.12549		0.983047	0	0	0												0.892302	6.2002	1.4317	0.00731494		0.360253	15.5466	18	0.141144		0.460319	21.4921	71.4056
																	0.728403	255	31.8189	0.12478		1	0	0	0												0.90769	5.9659	1	0.00510927		0.366456	15.7648	18.2853	0.143381		0.468244	21.7937	76.4286
																	0.740738	255	31.5062	0.123554																	0.923078	5.1775	1	0.00510927		0.372672	15.9198	18.3841	0.144156		0.476188	21.0159	81.1587
																	0.753087	255	30.7531	0.1206																	0.938467	4.4613	1	0.00510927		0.378889	15.2215	19.1429	0.150106		0.484131	20.4444	82.6984
																	0.765436	255	30.4074	0.119245																	0.953835	3.1077	0.6462	0.00330161		0.385091	15.1095	21.7019	0.170172		0.492057	21.0282	84.4189
																	0.777785	253.889	30.0123	0.117695																	0.969223	1.9962	0.1931	0.000986599		0.391308	15.9565	22.8108	0.178867		0.5	21.5	86
																	0.790121	251.889	29.9835	0.117582																	0.984612	1.4317	0	0		0.39751	17	27.0807	0.212349		0.507925	22.0988	86
																	0.80247	246.778	28.6173	0.112225																	1	1	0	0		0.403727	17	29.6398	0.232416		0.515869	22.3351	83.7654
																	0.814819	233.708	28.0741	0.110095																						0.409944	16.9058	37.9689	0.297727		0.523812	21.2857	81.8245
																	0.827168	208.851	25.1852	0.0987655																						0.416146	17	45.6739	0.358144		0.531737	19.8898	79.4427
																	0.839503	174.326	24.2963	0.0952796																						0.422363	17.0383	51.6894	0.405314		0.539681	19.6755	72.7778
																	0.851852	139.263	21.6296	0.084822																						0.428565	16.8571	59.2655	0.464721		0.547606	19.1587	68.2222
																	0.864201	105.562	16.428	0.0644235																						0.434782	16.5217	70.6504	0.553993		0.555549	17.6667	66.6526
																	0.87655	75.3306	12.8519	0.0503996																						0.440999	16.2116	77.5906	0.608414		0.563493	17	63.2346
																	0.888886	51.1481	10.0617	0.0394576																						0.447201	16.9752	85.2618	0.668566		0.571418	16.8571	57.7143
																	0.901235	34.813	7.4577	0.0292459																						0.453418	16.0807	96.2628	0.754829		0.579362	16.2302	52.4286
																	0.913584	24.2963	4.9588	0.0194463																						0.459634	15.1366	103.873	0.814505		0.587305	16	45.4048
																	0.925933	16.428	2.7901	0.0109416																						0.465837	15.0299	108.416	0.850127		0.59523	16	38.4921
																	0.938268	11.0841	1.4728	0.00577569																						0.472054	15	111.313	0.872843		0.603174	16.0723	34.5794
																	0.950617	8.1605	1	0.00392157																						0.478256	15	117.925	0.924693		0.611099	17.1667	31.3333
																	0.962967	4.9588	0	0																						0.484473	14.8967	121.51	0.952802		0.619042	17.9683	29.5476
																	0.975316	2.7901	0	0																						0.490689	13.6255	125.323	0.9827		0.626986	18.7399	29
																	0.987651	1.4728	0	0																						0.496892	13	126.299	0.99035		0.634911	19.2575	29
																	1	1	0	0																						0.503108	12.9208	127.529	1		0.642855	20.7857	29
																																										0.509311	12.0807	125.369	0.983063		0.65078	22.9683	28.1508
																																										0.515527	10.8012	123.888	0.97145		0.658723	25.724	27.0635
																																										0.521744	9.6957	118.03	0.92551		0.666667	28	25.724
																																										0.527946	9	114.422	0.897224		0.674592	29	25.2063
																																										0.534163	8.8075	110.211	0.864203		0.682535	29	24.358
																																										0.54038	8.1801	104	0.815499		0.690479	29.5476	22.3351
																																										0.546582	8.4348	97.1677	0.761925		0.698404	29.5556	22.0988
																																										0.552799	7.8298	89.7516	0.703772		0.706347	29	21.5714
																																										0.559001	7.2174	82.8894	0.649964		0.714273	29	21.4921
																																										0.565218	7.9981	72.3374	0.567222		0.722216	29	21.0282
																																										0.571435	8.8367	63.2327	0.495829		0.73016	29	20.8413
																																										0.577637	9.8395	57.3157	0.449432		0.738085	28.1508	20.4938
																																										0.583854	9.6482	47.7222	0.374206		0.746028	27.0635	20.3175
																																										0.590056	9.8634	38.987	0.30571		0.753953	25.873	19.9286
																																										0.596273	10.3247	32.7246	0.256605		0.761897	25.4762	19.7778
																																										0.60249	11.3374	29.1056	0.228227		0.76984	24.7381	19.5556
																																										0.608692	11.9376	24.4915	0.192046		0.777766	22.321	19.3016
																																										0.614909	12.1095	22.7826	0.178646		0.785709	19.9286	19.1711
																																										0.621125	12	20.3292	0.159408		0.793653	19.3016	19.1429
																																										0.627328	12.354	19.0062	0.149034		0.801578	19.5556	18.7399
																																										0.633544	13.2112	18.3043	0.14353		0.809521	20	18.5397
																																										0.639747	13.5466	18	0.141144		0.817446	19.4206	18.4444
																																										0.645963	14.0683	17.795	0.139537		0.82539	18.7937	17.9683
																																										0.65218	15	17.1827	0.134735		0.833333	18.7222	17.6667
																																										0.658383	15.0745	17	0.133303		0.841259	18.5397	17.1667
																																										0.664599	16.0021	17	0.133303		0.849202	17.9806	17
																																										0.670802	15.7764	17	0.133303		0.857127	17.2857	16.9048
																																										0.677018	15.441	16.9711	0.133076		0.865071	17	16.8571
																																										0.683235	16.7176	16.8571	0.132182		0.873014	16.4621	16.3889
																																										0.689437	17.795	16.7176	0.131088		0.880939	15.4048	16.0723
																																										0.695654	18	16.3072	0.12787		0.888883	14.5556	16
																																										0.701871	17.3847	16.1837	0.126902		0.896826	13.3016	14.5556
																																										0.708073	16.8519	16.0807	0.126094		0.904751	11.381	13.3016
																																										0.71429	16.1837	15.9565	0.12512		0.912695	9.4524	11.381
																																										0.720492	15.4845	15.9068	0.124731		0.92062	8.0476	9.4524
																																										0.726709	14.1921	15.7648	0.123617		0.928564	6.6429	8.0476
																																										0.732926	13.5776	15.5528	0.121955		0.936507	5.2381	6.6429
																																										0.739128	13.9433	15.4845	0.121419		0.944432	5	5.7857
																																										0.745345	14	15.2215	0.119357		0.952376	4.5873	5
																																										0.751547	14.0982	15.1366	0.118691		0.960301	4.8651	4.8651
																																										0.757764	14.0662	15.0745	0.118204		0.968244	4.9453	4.2857
																																										0.76398	13.6528	15	0.11762		0.976188	5.7857	1.3889
																																										0.770183	13.0403	15	0.11762		0.984113	7.6349	1
																																										0.776399	13.9264	14.9799	0.117462		0.992057	10.4127	1
																																										0.782616	13.9887	14.7596	0.115735		1	14	0
																																										0.788819	14	14.6402	0.114799
																																										0.795035	13.1553	14.4348	0.113188
																																										0.801238	13.2671	14.3354	0.112409
																																										0.807454	14.3354	14.1863	0.11124
																																										0.813671	14.9799	14.0683	0.110314
																																										0.819873	15	14	0.109779
																																										0.82609	14.4348	13.9887	0.10969
																																										0.832292	14.4808	13.9264	0.109202
																																										0.838509	14.6733	13.6528	0.107056
																																										0.844726	14.3705	13.5776	0.106467
																																										0.850928	13.6584	13.2671	0.104032
																																										0.857145	13.2041	13.2041	0.103538
																																										0.863362	13	13.0403	0.102253
																																										0.869564	13	13	0.101937
																																										0.875781	13	13	0.101937
																																										0.881983	12.9769	12.9568	0.101599
																																										0.8882	12.9568	12.354	0.0968719
																																										0.894416	12.0497	12.1095	0.0949546
																																										0.900619	11.6722	12.0497	0.0944857
																																										0.906835	11.9689	11.9689	0.0938522
																																										0.913038	12.3043	11.913	0.0934138
																																										0.919255	11.913	11.3374	0.0889004
																																										0.925471	11.321	10.8012	0.0846958
																																										0.931674	9.9612	9.9612	0.0781091
																																										0.93789	9.087	9.8395	0.0771548
																																										0.944107	8.4876	9.6482	0.0756548
																																										0.950309	8.1751	9	0.070572
																																										0.956526	8	8.8075	0.0690626
																																										0.962728	7.9958	8.4348	0.0661401
																																										0.968945	7.4878	8.1751	0.0641037
																																										0.975162	6.7764	7.9981	0.0627158
																																										0.981364	5.8323	7.8298	0.0613961
																																										0.987581	5.2924	7.2174	0.0565941
																																										0.993783	4.9441	5.8323	0.045733
																																										1	4	4.9441	0.0387683
[truncated: 46 more columns]

## Sheet: Fig 2b
Figure 2b
	Fixed cell FRAP														Live Cell FRAP
	Pre-bleached					Post-bleached						seconds			Pre-bleached								Post-bleached								seconds
																															0.6
												0.6
																															2.6
												2.6
																															7.4
												7.4
																															9
												9
																															16
												16
																															24
												24

## Sheet: Fig 2c Live
Figure 2c
			GFP signal of bleached area normalised to non-bleached area
			Chloroplast number
	time(s)	non bleached	1	2	3	4	5	6	7	8	9	10	11	12	13	average	sterr
	0	1	1	1	1	1	1	1.03958	1	1.00423	1	1	0.96776	1	1.03826	1.00383	0.0049979
	0.224	1	1	1	0.998344	1	0.992885	0.982727	1	0.929963	0.999857	1.00061	0.932208	1	1.06195	0.992196	0.00909325
	0.447	1	1	1	0.997473	1	0.960388	0.991818	1.00394	0.901937	0.993281	0.990471	0.845958	1.00056	1.12182	0.985203	0.0173821
	0.67	1	1	0.999786	0.988671	1	0.942814	0.946531	1.00428	0.927163	0.983339	0.989893	0.840843	1	1.08543	0.977596	0.0156207
	0.894	1	1	1.00629	0.964448	1	0.892011	0.973806	1.0164	0.914093	0.937355	1.00073	0.895626	1.00056	1.11148	0.977907	0.0164478
	1.117	1	1	1.01877	0.951449	1	0.869938	0.944735	1.01942	0.921315	0.92643	0.977197	0.832621	1.00337	1.05279	0.962926	0.0175643
	2.324	1	0.26122	0.275497	0.245467	0.290741	0.075185	0.372974	0.124147	0.260371	0.168935	0.253006	0.169392	0.263802	0.225743	0.229729	0.0215729
	2.724	1	0.236819	0.268099	0.255915	0.302642	0.0842688	0.334914	0.134764	0.274897	0.160643	0.217587	0.199488	0.245053	0.241401	0.227422	0.0191054
	3.124	1	0.259041	0.307486	0.278281	0.310227	0.103888	0.351157	0.163452	0.27716	0.183684	0.244825	0.201305	0.268243	0.267947	0.247438	0.0187748
	3.524	1	0.269281	0.337762	0.334584	0.373609	0.12604	0.373101	0.240636	0.319901	0.207854	0.301937	0.197978	0.303591	0.316514	0.28483	0.0203664
	3.924	1	0.314815	0.407318	0.399141	0.386372	0.148045	0.437378	0.278834	0.364537	0.236944	0.372903	0.215145	0.322589	0.403896	0.32984	0.0242612
	4.324	1	0.32963	0.449705	0.45098	0.450901	0.19239	0.445782	0.344785	0.454138	0.24886	0.3782	0.205871	0.386522	0.395243	0.364077	0.0263389
	4.724	1	0.35098	0.507308	0.48117	0.50271	0.214761	0.458512	0.37361	0.472324	0.282693	0.421295	0.228951	0.420151	0.462126	0.398199	0.0280128
	5.124	1	0.388453	0.538696	0.522	0.532349	0.234222	0.492771	0.422378	0.541571	0.296718	0.468045	0.258186	0.46684	0.5189	0.43701	0.0304464
	5.524	1	0.409586	0.588703	0.566675	0.577444	0.252834	0.510236	0.4556	0.591978	0.320472	0.528974	0.267954	0.510794	0.55868	0.472302	0.0338373
	5.925	1	0.434659	0.569854	0.611567	0.584365	0.286051	0.560217	0.514619	0.678427	0.32118	0.550067	0.258569	0.521267	0.558016	0.496066	0.0363876
	6.325	1	0.454585	0.675817	0.636972	0.606486	0.277827	0.536635	0.530028	0.704283	0.349446	0.604248	0.29801	0.521321	0.602467	0.522933	0.0388012
	6.725	1	0.461183	0.689364	0.637173	0.624125	0.314483	0.560064	0.525925	0.751018	0.37345	0.64118	0.301497	0.617826	0.685362	0.552511	0.0409064
	7.125	1	0.47918	0.739715	0.707677	0.711041	0.343064	0.599784	0.58385	0.753419	0.38172	0.625112	0.333003	0.640202	0.709635	0.585185	0.0422298
	7.525	1	0.469364	0.719826	0.733812	0.634679	0.359598	0.663294	0.602189	0.775538	0.389796	0.719818	0.353668	0.660251	0.690427	0.597866	0.0419187
	7.925	1	0.517196	0.778291	0.755339	0.722695	0.358971	0.669076	0.627963	0.815468	0.406286	0.688691	0.408779	0.701476	0.692681	0.626378	0.0423434
	8.325	1	0.530187	0.81895	0.766358	0.721564	0.390228	0.69909	0.619163	0.813344	0.425992	0.694162	0.384848	0.68896	0.713667	0.635886	0.042705
	8.725	1	0.53132	0.80602	0.791996	0.711085	0.415659	0.705519	0.637999	0.790668	0.423805	0.747146	0.375521	0.734432	0.716054	0.645171	0.0429206
	9.125	1	0.562826	0.796221	0.808592	0.751018	0.401233	0.72381	0.663951	0.835862	0.406268	0.772704	0.350585	0.770865	0.757318	0.661635	0.0476959
	9.525	1	0.522849	0.846487	0.832583	0.708592	0.413611	0.662252	0.635419	0.827519	0.438397	0.807013	0.360321	0.793674	0.746425	0.661165	0.0481026
	9.925	1	0.565092	0.862454	0.870272	0.717784	0.435338	0.718518	0.687679	0.815395	0.424652	0.8356	0.362815	0.774364	0.853081	0.686388	0.0501415
	10.325	1	0.555041	0.903076	0.890467	0.766066	0.457359	0.735738	0.71026	0.788939	0.431475	0.889994	0.414698	0.801002	0.859839	0.707996	0.0503566
	10.725	1	0.587623	0.915271	0.90781	0.786699	0.455588	0.758094	0.702763	0.784157	0.422054	0.887875	0.425798	0.830494	0.892985	0.719786	0.051689
	11.125	1	0.569136	0.983364	0.898518	0.784356	0.449448	0.756023	0.725901	0.802116	0.430831	0.891265	0.427948	0.852036	0.936621	0.731351	0.0549086
	11.525	1	0.607332	0.95098	0.903433	0.798378	0.437728	0.796558	0.772317	0.869208	0.433491	0.914559	0.410838	0.889981	0.910298	0.745777	0.0559513
	11.925	1	0.625563	0.987861	0.950619	0.780611	0.498662	0.763827	0.75575	0.802992	0.431978	0.907246	0.433112	0.919937	0.925214	0.752567	0.0546097
	12.325	1	0.653902	0.954147	0.950349	0.759062	0.493926	0.807983	0.791595	0.884871	0.434825	0.924746	0.412974	0.921359	0.892865	0.7602	0.0549981
	12.724	1	0.64566	0.881892	1.00194	0.795562	0.508519	0.823187	0.797159	0.847602	0.453884	0.913773	0.498583	0.943416	0.909226	0.770801	0.0508964
	13.124	1	0.625429	0.958838	0.974825	0.808378	0.483914	0.872691	0.776004	0.894634	0.472051	0.907747	0.540119	0.972523	0.939861	0.786694	0.0527929
	13.524	1	0.66161	1.00094	1.01843	0.761116	0.545249	0.801426	0.850474	0.953755	0.486452	0.904311	0.459051	0.944864	0.971054	0.796825	0.0552032
	13.924	1	0.665243	1.02175	1.00462	0.814639	0.492078	0.825072	0.813669	0.848798	0.503298	0.879438	0.505188	0.953888	0.989962	0.793665	0.053585
	14.324	1	0.656634	0.952385	1.04941	0.869961	0.539149	0.820461	0.875813	0.923541	0.535525	0.931195	0.533682	1.02724	1.03046	0.826573	0.0539468
	14.724	1	0.648707	0.985271	1.00696	0.820865	0.531815	0.770408	0.889907	0.907923	0.520884	0.862772	0.548789	1.03462	1.00706	0.81046	0.0527732
	15.124	1	0.686302	1.0064	1.0185	0.852067	0.494279	0.80368	0.898916	0.844838	0.497799	0.87162	0.553776	1.00639	1.04297	0.813657	0.0547455
	15.524	1	0.707232	1.07223	1.1479	0.872042	0.551241	0.802917	0.887435	0.872522	0.553484	0.87447	0.525348	1.04701	1.03788	0.84244	0.0577171
	15.924	1	0.688163	1.04078	1.08674	0.864758	0.551285	0.774934	0.833882	0.920948	0.536375	0.849137	0.517289	1.01709	1.08442	0.828138	0.0568807
	16.324	1	0.691429	1.08175	1.12582	0.892788	0.516375	0.795193	0.879831	0.84814	0.541931	0.774509	0.533967	1.05977	1.15871	0.838478	0.0625335
	16.725	1	0.719135	1.09927	1.07373	0.835554	0.546309	0.805453	0.903864	0.853293	0.586874	0.84327	0.549742	1.05062	1.10609	0.844093	0.0561287
	17.125	1	0.729848	1.06765	1.08597	0.848111	0.557721	0.844159	0.872573	0.781837	0.601982	0.841025	0.556502	1.05604	1.16482	0.846788	0.0564594
	17.525	1	0.722741	1.08017	1.10247	0.837602	0.516743	0.840396	0.89682	0.760153	0.529883	0.879996	0.582427	1.07243	1.17317	0.845769	0.0611395
	17.925	1	0.806765	1.00472	1.18587	0.904367	0.572142	0.849458	0.87201	0.788423	0.557824	0.831051	0.623913	1.04687	1.17564	0.863003	0.0567547
	18.325	1	0.741915	1.08218	1.17101	0.875622	0.638434	0.880773	0.897525	0.8718	0.545942	0.861471	0.5664	1.01625	1.19415	0.872574	0.0582981
	18.725	1	0.741162	1.04848	1.121	0.849015	0.632285	0.843038	0.903704	0.818138	0.569146	0.907588	0.637574	1.02066	1.23733	0.871471	0.0552678
	19.125	1	0.734925	1.08738	1.06356	0.877527	0.647049	0.837595	0.872949	0.85723	0.541064	0.851372	0.684227	0.980785	1.16369	0.861489	0.0502936
	19.525	1	0.789773	1.10708	1.05797	0.883069	0.613398	0.831094	0.915279	0.910113	0.522797	0.834373	0.616343	1.03713	1.23806	0.873576	0.0576552
	19.925	1	0.716561	1.17136	1.17955	0.950519	0.595325	0.808495	0.887616	0.803789	0.529293	0.889742	0.648653	1.00347	1.08211	0.866652	0.0582167
	20.325	1	0.766196	1.15259	1.05354	0.889021	0.613058	0.870396	0.875198	0.908042	0.546581	0.927825	0.609299	1.04279	1.16591	0.878496	0.0557331
	20.725	1	0.778665	1.17492	1.16109	0.923795	0.607151	0.817518	0.910758	0.851796	0.597254	0.896396	0.627628	1.05867	1.20781	0.893343	0.0587937
	21.125	1	0.779102	1.18482	1.09822	0.936791	0.593245	0.979385	0.921805	0.833587	0.536662	0.949853	0.627473	1.0293	1.21716	0.899032	0.0603272
	21.525	1	0.823468	1.13844	1.14945	0.918475	0.61878	0.907366	0.877939	0.85991	0.609734	0.938077	0.716251	1.04318	1.33961	0.918514	0.058577
	21.925	1	0.849496	1.13016	1.13434	0.929989	0.648969	0.984665	0.89592	0.750069	0.574544	0.876011	0.651247	1.04366	1.31041	0.906114	0.0599672
	22.325	1	0.822081	1.19602	1.16223	0.916427	0.681169	0.948078	0.867427	0.775623	0.631178	0.974647	0.748025	1.12141	1.38502	0.940718	0.0616599
	22.725	1	0.810336	1.13121	1.17875	0.905708	0.6552	0.897051	0.901989	0.894788	0.579824	0.90379	0.645161	1.13727	1.30485	0.918918	0.0610915
	23.125	1	0.815674	1.03667	1.22898	0.946651	0.715722	0.947684	0.906548	0.733834	0.626999	0.968853	0.694977	1.13793	1.26634	0.925143	0.0568388
	23.525	1	0.805179	1.10397	1.258	0.897354	0.710616	0.902001	0.844784	0.764751	0.609074	0.929536	0.680284	1.08906	1.30366	0.915251	0.0602037
	23.925	1	0.791882	0.993681	1.2061	0.92367	0.689836	0.89706	0.81176	0.720026	0.577505	0.935261	0.725095	1.0499	1.3434	0.897321	0.059587
	24.325	1	0.821388	1.0444	1.16283	0.95105	0.644818	0.948406	0.885836	0.735288	0.611584	0.93281	0.726457	1.01916	1.21027	0.899562	0.0517855
	24.725	1	0.814436	1.00271	1.22417	0.912399	0.725951	0.863663	0.845634	0.673564	0.578518	0.9339	0.681776	1.03187	1.24282	0.887032	0.056262
	25.125	1	0.820196	0.947129	1.20061	0.87351	0.710072	0.936363	0.775261	0.718517	0.537116	0.861944	0.697298	1.08126	1.21121	0.874653	0.0555349
	25.525	1	0.825751	1.01186	1.24585	0.955613	0.667627	1.02272	0.890617	0.619403	0.569239	1.01281	0.705905	0.988146	1.17135	0.898992	0.0582768
	25.925	1	0.91294	1.01454	1.22544	0.917834	0.697227	0.874103	0.894416	0.718598	0.611718	0.995784	0.713193	1.01692	1.23449	0.909785	0.0534531
	26.325	1	0.836746	0.976729	1.22387	0.954477	0.666958	0.919681	0.922327	0.692034	0.616975	0.99129	0.661046	1.02539	1.32295	0.908498	0.0596679
	26.725	1	0.835185	1.00784	1.29084	0.939722	0.726566	0.829296	0.841416	0.660342	0.644775	1.06168	0.756074	1.01972	1.32483	0.91833	0.0603703
	27.125	1	0.878162	1.02523	1.22084	0.922188	0.710783	0.884248	0.858409	0.629445	0.592503	0.973398	0.645928	1.13983	1.18056	0.89704	0.0583526
	27.525	1	0.843486	0.94867	1.25553	0.983491	0.711565	0.916838	0.839012	0.61075	0.56508	0.977222	0.694145	1.09623	1.26046	0.900191	0.0615535
	27.925	1	0.854327	0.986787	1.14323	0.912635	0.699883	0.908891	0.874519	0.643272	0.610072	0.948485	0.668079	0.991654	1.313	0.888833	0.0562256
	28.325	1	0.924076	0.96044	1.20562	0.892198	0.751336	0.850047	0.865988	0.601553	0.615641	0.937195	0.610136	1.07277	1.30848	0.89196	0.0606933
	28.725	1	0.90179	0.947667	1.20854	0.981332	0.71188	0.925018	0.946847	0.626862	0.636065	0.907233	0.693215	1.05458	1.29778	0.910678	0.0571783
	29.125	1	0.850108	0.939404	1.3578	0.942828	0.743224	0.958839	0.889502	0.574855	0.655437	1.02079	0.63142	0.985686	1.21044	0.904642	0.0619813
	29.525	1	0.885748	1.00981	1.32396	0.982266	0.741038	0.927683	0.84339	0.618665	0.60238	0.894523	0.707547	1.04697	1.24448	0.909881	0.0605426
	29.925	1	0.903322	0.927224	1.3001	1.01311	0.728774	0.840856	0.887182	0.691609	0.694908	1.05861	0.725135	1.06281	1.35056	0.937247	0.0598774
	30.325	1	0.902308	0.895124	1.25499	0.990806	0.807792	0.919362	0.86981	0.535933	0.683995	1.00069	0.686819	1.07824	1.13185	0.90444	0.0545459
	30.725	1	0.906015	0.894739	1.30394	0.950947	0.765594	0.913295	0.875916	0.471726	0.752797	1.00951	0.673138	1.07569	1.13213	0.901957	0.0587201
	31.125	1	0.87797	0.787386	1.30635	0.994315	0.702119	0.971438	0.806935	0.395292	0.800945	0.926934	0.706758	1.05931	1.28453	0.893868	0.0677227
	31.525	1	0.920952	0.83878	1.3037	1.05727	0.668329	0.851816	0.927001	0.540262	0.875206	0.985288	0.62341	1.02837	1.14552	0.905069	0.0587716
	31.925	1	0.969406	0.785464	1.37919	0.997855	0.73619	0.837229	0.831766	0.426847	0.835666	0.962397	0.59719	1.01159	1.21313	0.891071	0.068202
	32.325	1	0.883874	0.872533	1.41927	1.06168	0.750411	0.841603	0.948597	0.48218	0.853883	1.15537	0.681335	1.06218	1.19818	0.939315	0.0674533
	32.725	1	0.894139	0.833457	1.5136	1.08562	0.750735	0.901544	0.848802	0.528167	0.979645	1.05894	0.669092	0.991248	1.16246	0.939803	0.0679426
	33.125	1	0.914674	0.710474	1.61349	1.07302	0.743965	0.870014	0.83596	0.45012	0.958794	0.929601	0.620227	1.02449	1.33017	0.928845	0.0831743
	33.525	1	0.946326	0.70293	1.52885	1.07956	0.736369	0.906145	0.86363	0.440763	1.03631	0.983835	0.636321	1.03043	1.31146	0.938686	0.0788415
	33.925	1	0.935147	0.673452	1.41166	1.09419	0.770179	0.895715	0.860056	0.421737	1.10206	0.931411	0.656183	0.977864	1.15272	0.914029	0.0701601
	34.325	1	0.929764	0.822402	1.24771	1.10363	0.798395	1.01541	0.823361	0.583263	1.13208	0.957931	0.621449	1.0859	1.16758	0.945297	0.0573675
	34.725	1	0.942743	0.764302	1.2821	1.14544	0.784898	0.924456	0.857922	0.507348	1.09002	0.995493	0.644157	1.18274	1.08703	0.939127	0.0621197
	35.125	1	0.966646	0.804433	1.35645	1.08481	0.691574	0.930295	0.860443	0.395631	1.18136	0.908377	0.642202	1.11191	1.14635	0.929268	0.0714564
	35.525	1	0.990095	0.833691	1.36457	1.15007	0.758491	0.890525	0.896315	0.384006	1.21044	0.963359	0.734603	1.11176	1.05739	0.94964	0.0689937
	35.925	1	0.970723	0.807061	1.43932	1.16433	0.791704	0.852298	0.810265	0.283269	1.1968	0.905298	0.754386	1.155	1.20457	0.948848	0.080578
	36.325	1	1.00015	0.873841	1.36405	1.06819	0.765789	0.829412	0.785575	0.295548	1.33256	1.04099	0.71039	0.955836	1.20417	0.9405	0.0789775
	36.725	1	0.997896	0.810971	1.37315	1.19257	0.796378	0.883502	0.672098	0.295926	1.15491	0.88393	0.651882	0.964964	1.13817	0.908949	0.0776883
	37.125	1	0.919896	0.828795	1.37002	1.17865	0.779158	0.907323	0.794492	0.296245	1.06127	0.843417	0.823293	0.976942	1.11866	0.915244	0.0707175
	37.525	1	0.961569	0.828643	1.40395	1.13192	0.819164	0.877	0.756291	0.34961	1.08309	0.782005	0.653743	1.03343	1.19741	0.913679	0.0742132
	37.925	1	0.95918	0.875715	1.43784	1.1768	0.709583	0.873322	0.74259	0.233762	1.06512	0.77322	0.867013	1.00129	1.28829	0.923364	0.0829723
	38.325	1	1.00289	0.829615	1.36687	1.06228	0.701242	0.851196	0.804605	0.265415	1.0561	0.911067	0.789186	1.04137	1.23385	0.916592	0.0750284
	38.725	1	0.964983	0.775439	1.45929	1.10723	0.722803	0.798199	0.826832	0.314067	0.952199	0.908517	0.872868	0.993321	1.21008	0.915833	0.0747241
	39.125	1	1.01598	0.853938	1.35955	1.19451	0.76034	0.849592	0.823806	0.348982	0.960331	0.812422	0.804995	0.948536	1.2602	0.922552	0.071198
	39.525	1	0.982524	0.747253	1.5544	1.1333	0.851109	0.876114	0.775892	0.262021	0.957995	0.774576	0.824687	1.06885	1.32891	0.933664	0.0862578
	39.925	1	1.02446	0.783249	1.3702	1.23644	0.81103	0.85302	0.851919	0.293372	0.896694	0.687215	0.762195	0.98393	1.31052	0.912635	0.0793245
	40.325	1	1.03863	0.809152	1.4043	1.1681	0.936445	0.909838	0.81242	0.351661	1.02846	0.639153	0.78455	1.05791	1.20048	0.933931	0.0743162
	40.725	1	1.05577	0.818099	1.48439	1.19309	0.799931	0.898256	0.857734	0.423403	0.975946	0.834962	0.769335	1.03151	1.29137	0.956447	0.0739653
	41.125	1	1.02691	0.912459	1.38099	1.19128	0.814536	0.842663	0.800553	0.265883	0.973923	0.741528	0.780371	0.947165	1.17681	0.911929	0.0749756
	41.525	1	1.03128	0.911575	1.3356	1.30775	0.787229	0.894881	0.792587	0.413543	0.956132	0.750997	0.720646	0.975086	1.24203	0.932256	0.0716524
	41.925	1	1.02913	0.881485	1.39037	1.2283	0.794019	0.896454	0.819273	0.41344	0.983075	0.846314	0.867887	0.995285	1.30842	0.957959	0.0699268
	42.325	1	1.05049	0.930278	1.42455	1.26337	0.77985	0.839417	0.804246	0.237809	1.02698	0.801026	0.843478	0.954092	1.28665	0.941711	0.0822541
	42.725	1	1.02694	0.867414	1.40721	1.34255	0.810865	0.928471	0.788612	0.295751	1.09291	0.667534	0.798529	1.00226	1.31653	0.949659	0.084353
	43.125	1	1.05437	0.969765	1.37448	1.19012	0.791988	0.968714	0.811882	0.261292	1.07837	0.734077	0.703195	0.970577	1.46843	0.952097	0.0862684
	43.525	1	1.0254	0.877976	1.30318	1.19224	0.812	0.882191	0.78942	0.240814	1.02378	0.665575	0.779181	1.08491	1.41343	0.930008	0.0835877
	43.925	1	1.05959	0.956975	1.36922	1.20302	0.83383	0.885865	0.832397	0.221506	0.995935	0.775735	0.813234	0.970765	1.24059	0.935282	0.0779221
	44.325	1	1.09588	0.82959	1.37221	1.17276	0.896795	0.866028	0.737005	0.241962	0.932418	0.709384	0.867847	0.981298	1.27854	0.92167	0.0794073
	44.727	1	1.04781	0.874894	1.30562	1.30425	0.953362	0.864838	0.665025	0.255848	0.965065	0.855141	0.886176	1.09558	1.51895	0.968658	0.0873818
	45.127	1	1.08281	0.701774	1.42068	1.1579	0.82469	0.881962	0.744958	0.374882	0.944608	0.745111	0.85612	1.01282	1.44748	0.938138	0.0815544
	45.527	1	1.06109	0.738955	1.26867	1.16341	0.848306	0.90467	0.673701	0.258959	1.06447	0.798102	0.919179	1.12036	1.56798	0.952912	0.088368
	45.927	1	1.06454	0.624315	1.29475	1.18121	0.802955	0.870769	0.670437	0.496646	1.0422	0.673385	0.980294	1.06146	1.38395	0.934378	0.0753873
	46.327	1	1.02617	0.682118	1.4177	1.17207	0.852273	0.881865	0.594252	0.321204	0.975416	0.664628	0.910182	1.23024	1.4957	0.940294	0.092699
	46.727	1	1.05245	0.669506	1.61205	1.21197	0.801164	0.874028	0.661935	0.292945	1.19093	0.763258	1.04993	1.18633	1.64421	1.00082	0.105789
	47.127	1	1.08544	0.715242	1.52318	1.31304	0.85654	0.898268	0.718417	0.270359	1.12937	0.899497	0.951039	0.995733	1.60698	0.997162	0.0980667
	47.525	1	1.11262	0.6617	1.54972	1.24491	0.917191	0.914465	0.666456	0.233359	1.17186	0.798949	0.831826	1.05477	1.51217	0.974614	0.0999243
	47.925	1	1.12191	0.566676	1.47469	1.20388	0.963154	0.869932	0.680727	0.157109	1.24395	0.928794	1.01098	1.27101	1.78892	1.02167	0.114764
	48.325	1	1.03057	0.513796	1.46681	1.19208	0.868689	0.928045	0.619006	0.139553	1.32722	0.781573	0.984615	1.02941	1.66163	0.964846	0.112593
	48.725	1	1.11021	0.46975	1.57141	1.14685	1.084	0.910968	0.575688	0.253355	1.34127	0.794113	1.06915	1.21468	1.50184	1.00333	0.109055
	49.125	1	1.04573	0.532218	1.61149	1.18745	1.05637	0.897561	0.496528	0.120854	1.4695	0.765724	1.02424	1.0666	1.60892	0.991015	0.121953
	49.525	1	1.07603	0.486873	1.55069	1.12187	0.96207	0.889935	0.554211	0.22082	1.43444	0.895454	1.16756	0.998892	1.35742	0.978175	0.106093
	49.925	1	1.07879	0.508037	1.49709	1.19586	1.06121	0.894455	0.563654	0.27696	1.3265	0.894461	1.20632	1.00218	1.55791	1.00488	0.1054

## Sheet: Fig 2c Fixed
Figure 2c
			GFP signal of bleached area normalised to non-bleached area
			Chloroplast number
	time(s)	non bleached	1	2	3	4	5	6	7	8	9	10	11	12	13	14	15	16	average	sterr
	0	1	0.969582	0.913389	1	1.03373	1.03373	0.935409	0.97066	1.0274	1.00244	1.0412	1.003	0.976122	0.967266	1.01613	0.912254	1.02872	0.98944	0.010575
	0.223	1	0.955521	0.949744	1.00041	0.958501	0.958501	0.872188	0.979836	1.05666	1.02923	1.07463	1.01974	0.951096	0.946989	1.02979	0.868326	1.04048	0.980727	0.0149773
	0.446	1	0.934958	0.933674	1.0066	1.02329	1.02329	0.962589	0.960792	1.05686	1.09098	1.03613	1.01422	0.905217	0.951099	1.01643	0.899477	1.06534	0.992559	0.0145555
	0.67	1	0.917303	0.923615	1.01297	1.02929	1.02929	1.0014	0.950778	1.11501	1.08839	1.08508	1.0492	0.850208	0.928101	0.991308	0.908745	1.09907	0.998735	0.019736
	0.893	1	0.895256	0.922541	1.03732	0.962952	0.962952	0.923317	0.927483	1.13267	1.09513	1.07525	1.01842	0.839388	0.933014	0.996357	0.920244	1.0908	0.983318	0.0209515
	1.116	1	0.921809	0.955905	1.05539	1.05342	1.05342	0.908867	0.915065	1.08288	1.1196	1.03639	1.069	0.822558	0.921025	0.964494	0.925076	1.08889	0.993362	0.021545
	2.318	1	0.153235	0.222445	0.355258	0.330647	0.330647	0.406576	0.392601	0.451042	0.308087	0.318583	0.342649	0.219851	0.298251	0.273722	0.346418	0.353564	0.318973	0.018691
	2.718	1	0.151789	0.206295	0.357147	0.405124	0.405124	0.343511	0.395546	0.449897	0.281562	0.298761	0.322293	0.2198	0.3256	0.25137	0.340977	0.337222	0.318251	0.0201693
	3.12	1	0.136125	0.217896	0.389474	0.376118	0.376118	0.420842	0.387374	0.502596	0.294057	0.282865	0.330673	0.231985	0.295924	0.241082	0.356436	0.329538	0.323069	0.0224906
	3.52	1	0.140475	0.19803	0.393982	0.348231	0.348231	0.385906	0.398363	0.379562	0.251066	0.312214	0.283672	0.243221	0.292728	0.241313	0.303708	0.319702	0.302525	0.0185458
	3.92	1	0.133088	0.189449	0.365186	0.374221	0.374221	0.46504	0.358228	0.440952	0.274649	0.313323	0.314675	0.246753	0.27933	0.29014	0.340454	0.298954	0.316166	0.0211832
	4.32	1	0.138035	0.154773	0.377848	0.364259	0.364259	0.405317	0.376763	0.401374	0.280143	0.303701	0.319221	0.222454	0.294709	0.295499	0.316115	0.340031	0.309656	0.0200118
	4.72	1	0.13872	0.207688	0.379258	0.290548	0.290548	0.382309	0.369563	0.430349	0.287434	0.31078	0.304218	0.240185	0.277528	0.288053	0.354054	0.326827	0.304879	0.0179555
	5.12	1	0.134581	0.174437	0.362996	0.355956	0.355956	0.365376	0.403261	0.366931	0.276303	0.338372	0.309457	0.218087	0.265809	0.236691	0.339395	0.311113	0.30092	0.0191973
	5.52	1	0.12858	0.171586	0.391762	0.296608	0.296608	0.408219	0.403802	0.358319	0.299707	0.328708	0.271559	0.226428	0.288784	0.27416	0.311461	0.319603	0.298493	0.0192055
	5.92	1	0.141827	0.18817	0.380907	0.375854	0.375854	0.44578	0.356946	0.379427	0.268243	0.326131	0.28049	0.221009	0.309146	0.246968	0.33367	0.301387	0.308238	0.02017
	6.32	1	0.132598	0.17398	0.362376	0.298119	0.298119	0.432296	0.403539	0.430444	0.2725	0.33365	0.273959	0.222635	0.321068	0.28537	0.355761	0.275165	0.304474	0.0209818
	6.72	1	0.139954	0.17863	0.344748	0.335924	0.335924	0.378122	0.377281	0.403024	0.297406	0.345754	0.295813	0.258689	0.293309	0.261978	0.30485	0.321183	0.304537	0.0174495
	7.12	1	0.131136	0.174595	0.366276	0.359446	0.359446	0.453114	0.39726	0.392921	0.286221	0.323042	0.298618	0.24558	0.264055	0.272927	0.351495	0.284438	0.310036	0.0208398
	7.52	1	0.125251	0.172028	0.395947	0.302839	0.302839	0.402379	0.402341	0.41916	0.29317	0.319865	0.294674	0.248055	0.275987	0.286634	0.308691	0.335149	0.305313	0.0200076
	7.92	1	0.142225	0.194526	0.394947	0.356197	0.356197	0.422978	0.351108	0.407725	0.292327	0.359602	0.301403	0.229558	0.306582	0.262622	0.349968	0.323232	0.3157	0.0193431
	8.32	1	0.128031	0.154891	0.387192	0.363761	0.363761	0.402943	0.382535	0.409594	0.268819	0.355656	0.296613	0.227055	0.295308	0.253779	0.3181	0.308535	0.307286	0.0211045
	8.72	1	0.102345	0.179895	0.400611	0.362712	0.362712	0.393513	0.404192	0.367523	0.278035	0.311706	0.308336	0.21562	0.324564	0.245425	0.287559	0.358001	0.306422	0.0213981
	9.12	1	0.137717	0.173594	0.418542	0.260943	0.260943	0.377956	0.448436	0.415886	0.27493	0.309194	0.294958	0.222113	0.264206	0.272584	0.383406	0.358704	0.304632	0.0223471
	9.52	1	0.129294	0.205425	0.404302	0.407854	0.407854	0.410761	0.389724	0.437425	0.295728	0.34985	0.268	0.248445	0.319203	0.277031	0.326971	0.323161	0.325064	0.0213821
	9.92	1	0.132144	0.228516	0.426497	0.407598	0.407598	0.408993	0.38806	0.372258	0.29146	0.317104	0.319068	0.256142	0.29834	0.260376	0.363933	0.329763	0.325491	0.0200104
	10.32	1	0.141619	0.184316	0.445654	0.334049	0.334049	0.41625	0.338407	0.337403	0.286403	0.365124	0.288123	0.239453	0.30294	0.271931	0.373023	0.318223	0.31106	0.0194857
	10.72	1	0.139669	0.198539	0.443148	0.392114	0.392114	0.353072	0.434447	0.402152	0.306062	0.358112	0.318592	0.235344	0.289669	0.230958	0.349395	0.315446	0.322427	0.021625
	11.12	1	0.140512	0.173394	0.396556	0.302704	0.302704	0.394158	0.38217	0.383995	0.283284	0.321592	0.275054	0.240883	0.275978	0.271435	0.373002	0.353102	0.304408	0.0191017
	11.52	1	0.148301	0.198557	0.429136	0.447633	0.447633	0.392181	0.374036	0.360275	0.288925	0.307725	0.303837	0.218171	0.30895	0.264042	0.363859	0.274658	0.320495	0.0221216
	11.92	1	0.126588	0.204504	0.415773	0.352358	0.352358	0.34522	0.398909	0.409987	0.300677	0.323584	0.28245	0.236394	0.293806	0.270993	0.369634	0.30174	0.311561	0.0194193
	12.32	1	0.146396	0.231544	0.44552	0.354839	0.354839	0.386927	0.37145	0.417767	0.280495	0.311824	0.314363	0.201352	0.309012	0.251905	0.407319	0.297479	0.317689	0.0205518
	12.72	1	0.147268	0.206351	0.420266	0.340059	0.340059	0.380928	0.35287	0.394612	0.309042	0.321268	0.277983	0.257912	0.316148	0.291524	0.38091	0.319525	0.316045	0.0175591
	13.12	1	0.128086	0.216225	0.424711	0.374959	0.374959	0.406711	0.365089	0.387841	0.26781	0.294949	0.275017	0.238813	0.304749	0.254749	0.372847	0.339709	0.314202	0.0201928
	13.52	1	0.153014	0.190067	0.385156	0.281737	0.281737	0.371067	0.434096	0.39044	0.269887	0.318463	0.286973	0.227634	0.29998	0.273179	0.35516	0.326443	0.302815	0.018687
	13.92	1	0.132234	0.232209	0.367638	0.298818	0.298818	0.437941	0.379159	0.344131	0.255131	0.341933	0.265258	0.232567	0.298549	0.254595	0.410305	0.311575	0.303804	0.0191724
	14.32	1	0.104041	0.236899	0.358404	0.342279	0.342279	0.384196	0.377825	0.38393	0.305663	0.385506	0.303413	0.22297	0.30099	0.292313	0.405208	0.350705	0.318539	0.0194772
	14.72	1	0.146733	0.237067	0.400551	0.322681	0.322681	0.355422	0.436224	0.386201	0.277813	0.326748	0.307294	0.233793	0.319124	0.263437	0.460591	0.312459	0.319301	0.0198936
	15.12	1	0.175168	0.237003	0.39499	0.378995	0.378995	0.376294	0.394895	0.39077	0.280351	0.359514	0.335082	0.253351	0.303114	0.255881	0.38999	0.321013	0.326588	0.0171562
	15.52	1	0.146413	0.239651	0.473165	0.334799	0.334799	0.329278	0.371104	0.41548	0.264683	0.324358	0.277512	0.216661	0.316559	0.239268	0.370466	0.361941	0.313509	0.0202098
	15.92	1	0.116857	0.240264	0.458598	0.344816	0.344816	0.360879	0.352296	0.40133	0.30036	0.311425	0.321019	0.2167	0.256187	0.24038	0.39984	0.29565	0.310089	0.0208499
	16.32	1	0.146875	0.229854	0.427208	0.347251	0.347251	0.350854	0.335729	0.333121	0.296467	0.344921	0.322575	0.209037	0.279239	0.231687	0.421508	0.298076	0.307603	0.0186781
	16.72	1	0.164938	0.195181	0.473223	0.35963	0.35963	0.320085	0.343811	0.391127	0.273074	0.322553	0.308649	0.228112	0.361606	0.251848	0.37596	0.36075	0.318136	0.0197655
	17.12	1	0.13508	0.296467	0.463429	0.337852	0.337852	0.342494	0.37741	0.400374	0.277874	0.362353	0.26525	0.213356	0.322471	0.263749	0.386831	0.310775	0.318351	0.0195616
	17.52	1	0.17046	0.258642	0.419455	0.367798	0.367798	0.314815	0.358346	0.426004	0.273643	0.345908	0.315229	0.233229	0.30752	0.244146	0.372714	0.303983	0.317481	0.017385
	17.92	1	0.142727	0.333283	0.428999	0.366415	0.366415	0.332398	0.402704	0.379542	0.302151	0.344727	0.327555	0.257291	0.327554	0.226808	0.40345	0.324896	0.329182	0.017985
	18.32	1	0.153709	0.29297	0.480226	0.340126	0.340126	0.452878	0.429672	0.386897	0.294938	0.351483	0.315447	0.253955	0.312234	0.227384	0.364126	0.327038	0.332701	0.0207245
	18.72	1	0.154198	0.348735	0.444768	0.295187	0.295187	0.476395	0.376491	0.41243	0.267242	0.403194	0.337638	0.231558	0.240824	0.254825	0.410719	0.339728	0.33057	0.0220316
	19.12	1	0.127447	0.298186	0.467822	0.314841	0.314841	0.325362	0.410281	0.433455	0.341424	0.36502	0.349605	0.241786	0.291482	0.258195	0.457714	0.308672	0.331633	0.021559
	19.52	1	0.144628	0.315106	0.466836	0.356	0.356	0.374477	0.402618	0.369742	0.276425	0.368677	0.355374	0.208985	0.276287	0.283041	0.33437	0.358136	0.327919	0.0192546
	19.92	1	0.142504	0.322124	0.482854	0.389113	0.389113	0.404255	0.321218	0.406977	0.27648	0.304142	0.343245	0.234047	0.316024	0.229162	0.427503	0.25495	0.327732	0.02193
	20.32	1	0.127303	0.31858	0.515651	0.337828	0.337828	0.408748	0.306183	0.45175	0.299753	0.335063	0.304134	0.200205	0.306463	0.259073	0.390599	0.328192	0.326709	0.0228163
	20.72	1	0.160556	0.279953	0.492098	0.352186	0.352186	0.381356	0.352	0.447925	0.301981	0.346676	0.349365	0.23415	0.329184	0.256053	0.445323	0.257634	0.333664	0.0214009
	21.12	1	0.129813	0.294699	0.47365	0.38853	0.38853	0.328138	0.334793	0.409053	0.285638	0.361857	0.319205	0.224302	0.306221	0.295078	0.361695	0.326664	0.326742	0.0195774
	21.52	1	0.199407	0.268797	0.449047	0.315082	0.315082	0.39916	0.343005	0.381303	0.331802	0.362361	0.33422	0.214279	0.359183	0.268734	0.445598	0.339107	0.332885	0.0177223
	21.92	1	0.161231	0.316136	0.485426	0.359559	0.359559	0.351366	0.364146	0.392662	0.320684	0.311412	0.35688	0.205486	0.354178	0.271835	0.476447	0.29905	0.336629	0.0206617
	22.32	1	0.136325	0.329218	0.457172	0.353173	0.353173	0.350387	0.340984	0.358869	0.26976	0.37307	0.333021	0.218233	0.316688	0.261859	0.39103	0.287573	0.320658	0.0186034
	22.72	1	0.185349	0.364721	0.413334	0.349723	0.349723	0.357861	0.390764	0.442864	0.306086	0.415094	0.313315	0.241107	0.323696	0.223926	0.504345	0.369222	0.346946	0.0205835
	23.12	1	0.162389	0.357193	0.374384	0.422916	0.422916	0.320796	0.362096	0.355334	0.28703	0.380823	0.352707	0.217673	0.325692	0.241313	0.455621	0.320288	0.334948	0.0194461
	23.52	1	0.17315	0.337022	0.464422	0.347477	0.347477	0.374677	0.440385	0.416714	0.278435	0.370168	0.354687	0.240029	0.279607	0.274644	0.489804	0.303674	0.343273	0.0211171
	23.92	1	0.141375	0.341231	0.480473	0.370335	0.370335	0.330501	0.333184	0.433616	0.279086	0.38098	0.356471	0.238537	0.389401	0.247141	0.514496	0.274229	0.342587	0.0234177
	24.32	1	0.160111	0.37411	0.486155	0.374222	0.374222	0.306731	0.352177	0.41802	0.311389	0.371191	0.387976	0.263705	0.335536	0.229498	0.372277	0.321267	0.339912	0.0191601
	24.72	1	0.124832	0.365253	0.422603	0.317834	0.317834	0.311509	0.380334	0.401413	0.336653	0.363502	0.365125	0.236686	0.371301	0.245245	0.41123	0.353114	0.332779	0.0190601
	25.12	1	0.138238	0.403838	0.43069	0.32962	0.32962	0.371829	0.422285	0.415542	0.306469	0.322091	0.320595	0.237491	0.373331	0.249229	0.464692	0.302853	0.338651	0.0209457
	25.521	1	0.164574	0.37479	0.449769	0.354159	0.354159	0.385766	0.384615	0.441674	0.278578	0.41903	0.368618	0.232904	0.338473	0.257578	0.430218	0.302812	0.346107	0.020092
	25.921	1	0.136	0.39613	0.503666	0.270457	0.270457	0.30544	0.352635	0.424669	0.281053	0.345678	0.327576	0.212754	0.335505	0.25684	0.414399	0.275037	0.319269	0.0223062
	26.321	1	0.184946	0.431724	0.478545	0.288136	0.288136	0.399316	0.345135	0.399345	0.287881	0.33358	0.334593	0.234117	0.338377	0.281324	0.46496	0.329161	0.338705	0.0201293
	26.721	1	0.144918	0.406041	0.420511	0.347527	0.347527	0.365854	0.382345	0.409312	0.317491	0.371646	0.366577	0.244496	0.305722	0.258997	0.443623	0.221649	0.33464	0.0203753
	27.121	1	0.158168	0.358507	0.533998	0.282944	0.282944	0.362831	0.341717	0.467463	0.289498	0.356433	0.353034	0.247765	0.28588	0.273298	0.446307	0.210948	0.328234	0.0240605
	27.521	1	0.182191	0.33597	0.449915	0.382377	0.382377	0.387198	0.370705	0.388728	0.313091	0.387919	0.421993	0.264102	0.37079	0.281442	0.465493	0.247591	0.351993	0.0191491
	27.921	1	0.149033	0.442676	0.472945	0.322231	0.322231	0.342425	0.353575	0.45523	0.324614	0.359435	0.360832	0.228047	0.338046	0.282549	0.414909	0.254237	0.338938	0.021274
	28.321	1	0.160179	0.339468	0.468244	0.306167	0.306167	0.46789	0.419355	0.454837	0.263601	0.376484	0.392515	0.21926	0.316517	0.276156	0.447136	0.268035	0.342626	0.0235044
	28.721	1	0.14808	0.392523	0.474929	0.300364	0.300364	0.400995	0.350717	0.415697	0.286082	0.392159	0.347025	0.259292	0.342097	0.221498	0.421598	0.268546	0.332623	0.0211775
	29.12	1	0.149686	0.326325	0.368982	0.356625	0.356625	0.344613	0.343336	0.397531	0.3095	0.343319	0.324123	0.226119	0.277685	0.227637	0.427019	0.297984	0.317319	0.0174307
	29.52	1	0.163993	0.502932	0.493563	0.34994	0.34994	0.3542	0.342185	0.37514	0.301695	0.372538	0.358106	0.239761	0.384415	0.259321	0.438737	0.223657	0.344383	0.0230133
	29.92	1	0.123385	0.44369	0.472396	0.323133	0.323133	0.422111	0.372801	0.434806	0.309154	0.338673	0.337939	0.24076	0.301694	0.260081	0.564784	0.230263	0.343675	0.0268942
	30.32	1	0.159603	0.520688	0.474779	0.402761	0.402761	0.356201	0.296586	0.41421	0.315702	0.401786	0.34437	0.236983	0.424746	0.29317	0.389718	0.240945	0.354688	0.0234641
	30.72	1	0.162063	0.372927	0.545892	0.373323	0.373323	0.313808	0.365106	0.430541	0.31994	0.352871	0.326247	0.252447	0.371198	0.268233	0.492403	0.207302	0.345476	0.0243048
	31.12	1	0.15718	0.359031	0.436312	0.348348	0.348348	0.379294	0.37297	0.390981	0.304855	0.365242	0.391523	0.243195	0.383538	0.242915	0.44293	0.282495	0.340572	0.0190991
	31.52	1	0.168161	0.361399	0.58695	0.42138	0.42138	0.421321	0.26764	0.426071	0.300247	0.408011	0.361804	0.280853	0.362521	0.296313	0.446035	0.26738	0.362342	0.0245459
	31.92	1	0.151007	0.400517	0.494253	0.35505	0.35505	0.330056	0.299973	0.429664	0.288238	0.371228	0.434338	0.253559	0.385126	0.256203	0.470723	0.232717	0.344231	0.0233421
	32.32	1	0.164742	0.406174	0.479916	0.35	0.35	0.347509	0.3433	0.444541	0.328319	0.35203	0.421851	0.236861	0.344186	0.25071	0.467149	0.281859	0.348072	0.0214068
	32.72	1	0.152667	0.423368	0.478639	0.29908	0.29908	0.3766	0.389483	0.506137	0.327249	0.401378	0.392839	0.231819	0.37522	0.23982	0.495575	0.219192	0.350509	0.0260397
	33.12	1	0.154525	0.448962	0.50437	0.363124	0.363124	0.314721	0.408341	0.443787	0.330141	0.451717	0.364176	0.189108	0.424009	0.23652	0.333727	0.198594	0.345559	0.026115
	33.52	1	0.15535	0.43573	0.576761	0.315789	0.315789	0.399695	0.376376	0.489753	0.33762	0.429383	0.400241	0.252625	0.432995	0.248254	0.408548	0.175308	0.359389	0.0281315
	33.92	1	0.151539	0.339605	0.507586	0.287247	0.287247	0.329058	0.38598	0.488358	0.302451	0.383936	0.321781	0.247862	0.428973	0.213517	0.543974	0.207606	0.33917	0.0280335
	34.32	1	0.172047	0.425194	0.466508	0.358894	0.358894	0.347633	0.35628	0.44259	0.312016	0.498304	0.398304	0.208944	0.432911	0.219945	0.552917	0.188301	0.35873	0.0285212
	34.72	1	0.144385	0.424967	0.482091	0.384149	0.384149	0.309153	0.359346	0.456282	0.336009	0.446964	0.430485	0.23734	0.428379	0.261222	0.472583	0.215232	0.360796	0.0254007
	35.12	1	0.16357	0.468857	0.549162	0.33712	0.33712	0.348387	0.320394	0.357424	0.343015	0.47903	0.368208	0.264884	0.413495	0.241363	0.440613	0.143035	0.34848	0.0274568
	35.52	1	0.13926	0.39009	0.509458	0.25439	0.25439	0.312602	0.324248	0.468229	0.322734	0.424173	0.348472	0.25985	0.452832	0.21564	0.581749	0.209125	0.341703	0.0303604
	35.92	1	0.119156	0.441525	0.443536	0.298939	0.298939	0.319309	0.293545	0.415425	0.36453	0.416658	0.469594	0.20457	0.377066	0.255595	0.484467	0.191714	0.337161	0.0269482
	36.32	1	0.206676	0.46332	0.507218	0.352217	0.352217	0.268136	0.306799	0.419298	0.285003	0.403323	0.474236	0.216371	0.467456	0.233988	0.462754	0.21153	0.351909	0.0266868
	36.721	1	0.199478	0.551181	0.477003	0.342177	0.342177	0.312169	0.326667	0.492983	0.321491	0.421839	0.371611	0.253932	0.410714	0.26374	0.652015	0.190386	0.370598	0.0315239
	37.121	1	0.2	0.41866	0.463688	0.357601	0.357601	0.436689	0.345115	0.457174	0.290612	0.381865	0.443279	0.253224	0.386432	0.249741	0.431734	0.181269	0.353418	0.0231149
	37.521	1	0.159721	0.428602	0.532311	0.267981	0.267981	0.316533	0.347222	0.526094	0.304031	0.378866	0.453289	0.256737	0.423821	0.288985	0.485893	0.172769	0.350677	0.0290523
	37.921	1	0.184059	0.508437	0.433149	0.368002	0.368002	0.352761	0.307217	0.438813	0.336311	0.444438	0.3403	0.236884	0.446084	0.350043	0.583067	0.142132	0.364981	0.0285111
	38.321	1	0.168153	0.477174	0.477375	0.375288	0.375288	0.373096	0.303867	0.442732	0.284178	0.46139	0.352005	0.238128	0.457625	0.262914	0.412955	0.139949	0.350132	0.0269658
	38.721	1	0.159869	0.491726	0.456083	0.320729	0.320729	0.323687	0.337838	0.497181	0.362926	0.386203	0.370243	0.30118	0.487537	0.249191	0.430809	0.128866	0.35155	0.0274201
	39.121	1	0.185248	0.532172	0.520286	0.496724	0.496724	0.370528	0.261559	0.452397	0.283622	0.435651	0.376567	0.26991	0.48156	0.281445	0.519892	0.208891	0.385824	0.0302919
	39.521	1	0.165743	0.575646	0.567726	0.329082	0.329082	0.332756	0.226581	0.470497	0.362233	0.421898	0.436645	0.262111	0.387978	0.24001	0.56422	0.215847	0.368003	0.0326591
	39.921	1	0.165446	0.605598	0.491471	0.370674	0.370674	0.332651	0.292388	0.445036	0.325222	0.414936	0.425237	0.271189	0.382017	0.24446	0.520428	0.152629	0.363128	0.0307558
	40.321	1	0.171405	0.658824	0.541005	0.413552	0.413552	0.339965	0.333451	0.610854	0.298191	0.383812	0.351116	0.285039	0.472025	0.22196	0.522843	0.190476	0.388004	0.0360436
	40.721	1	0.125463	0.565451	0.502847	0.295537	0.295537	0.335702	0.28965	0.520792	0.325324	0.437838	0.453229	0.227273	0.495765	0.221523	0.452261	0.199253	0.358965	0.0330933
	41.121	1	0.173841	0.637523	0.613382	0.371287	0.371287	0.302925	0.286814	0.566083	0.324959	0.326193	0.421814	0.220725	0.483206	0.213546	0.60743	0.142315	0.378958	0.0404295
	41.521	1	0.137713	0.588235	0.601167	0.28435	0.28435	0.38448	0.353291	0.499799	0.304431	0.398586	0.432119	0.257754	0.414393	0.245194	0.49554	0.19357	0.367186	0.0337215
	41.921	1	0.115808	0.782241	0.55737	0.335052	0.335052	0.310271	0.321495	0.454481	0.381068	0.440968	0.430576	0.289232	0.427403	0.256562	0.576735	0.144728	0.38494	0.04116
	42.321	1	0.144628	0.453001	0.47845	0.28812	0.28812	0.32316	0.289116	0.537541	0.306909	0.400165	0.446621	0.260124	0.44641	0.25864	0.392992	0.160839	0.342177	0.0283301
	42.721	1	0.127244	0.602007	0.594984	0.347027	0.347027	0.327145	0.330983	0.482855	0.292214	0.411996	0.51478	0.268888	0.452562	0.254329	0.519963	0.11669	0.374418	0.0368592
	43.121	1	0.198451	0.86747	0.472908	0.435792	0.435792	0.38979	0.44484	0.431686	0.33031	0.38323	0.4109	0.27108	0.441474	0.226745	0.52964	0.166553	0.402291	0.0405679
	43.521	1	0.202304	0.739785	0.476711	0.344374	0.344374	0.279211	0.3108	0.478648	0.326649	0.379761	0.426831	0.259857	0.434958	0.233327	0.525273	0.12987	0.368296	0.0366899
	43.921	1	0.175747	0.534001	0.447068	0.338501	0.338501	0.349697	0.303757	0.480892	0.337994	0.35966	0.449239	0.216669	0.424965	0.218749	0.481256	0.109309	0.347875	0.030206
	44.321	1	0.181455	0.584795	0.46128	0.328511	0.328511	0.404564	0.200858	0.518191	0.286304	0.417289	0.49075	0.252818	0.386767	0.235016	0.757415	0.139809	0.373396	0.0410373
	44.721	1	0.204922	0.45134	0.559927	0.431213	0.431213	0.380068	0.284489	0.536495	0.291632	0.367601	0.43172	0.254836	0.431459	0.279764	0.401376	0.121951	0.36625	0.02958
	45.121	1	0.195167	0.506446	0.505532	0.328748	0.328748	0.358892	0.208504	0.642577	0.297896	0.395983	0.436948	0.317636	0.498523	0.187741	0.586283	0.117314	0.369559	0.0379099
	45.521	1	0.233643	0.655271	0.528126	0.436261	0.436261	0.326835	0.318108	0.524075	0.350314	0.457134	0.420297	0.255538	0.41911	0.236248	0.576923	0.0992063	0.392084	0.0361886
	45.921	1	0.193644	0.557276	0.564618	0.385782	0.385782	0.364407	0.281518	0.437431	0.302263	0.390238	0.481396	0.277867	0.410959	0.241029	0.608899	0.118078	0.375074	0.0342349
	46.321	1	0.229448	0.396694	0.530856	0.310484	0.310484	0.41984	0.301003	0.534876	0.375634	0.383094	0.42721	0.264486	0.372488	0.246374	0.542312	0.12285	0.360508	0.0293745
	46.721	1	0.167704	0.782998	0.470888	0.321429	0.321429	0.321839	0.32632	0.598033	0.340823	0.329468	0.446429	0.260941	0.342626	0.295899	0.562954	0.0608273	0.371913	0.0429071
	47.121	1	0.178554	0.881643	0.470519	0.280288	0.280288	0.355743	0.269001	0.585312	0.31734	0.442157	0.44948	0.254112	0.401231	0.217014	0.592686	0.145349	0.382545	0.047039
	47.521	1	0.185131	0.750636	0.47657	0.3282	0.3282	0.318656	0.291558	0.58707	0.314547	0.35535	0.478628	0.268512	0.470262	0.234254	0.673203	0.122271	0.38644	0.0434294
	47.921	1	0.18192	0.665336	0.480553	0.386012	0.386012	0.422943	0.309324	0.588528	0.336756	0.465153	0.443072	0.278558	0.361549	0.244478	0.547196	0.10917	0.38791	0.0367172
	48.321	1	0.220921	0.763139	0.448063	0.365224	0.365224	0.321023	0.400352	0.49781	0.291395	0.520064	0.391331	0.275298	0.47908	0.222414	0.6	0.119556	0.392556	0.0398884
	48.721	1	0.206388	0.668566	0.505712	0.389356	0.389356	0.365094	0.246649	0.492952	0.271774	0.399456	0.488474	0.266998	0.333134	0.237727	0.560554	0.126554	0.371797	0.0362271
	49.121	1	0.287083	0.610442	0.528288	0.376987	0.376987	0.391065	0.229778	0.523863	0.355973	0.456371	0.4279	0.269589	0.387892	0.251603	0.576923	0.0600858	0.381927	0.035686
	49.521	1	0.214114	0.742616	0.463447	0.411471	0.411471	0.352151	0.234792	0.515635	0.362118	0.439311	0.412284	0.260586	0.461998	0.262511	0.570447	0.150538	0.391593	0.0373413
	49.921	1	0.174129	0.96	0.469125	0.420918	0.420918	0.390374	0.275794	0.462963	0.293049	0.366888	0.426225	0.267652	0.330191	0.256838	0.677852	0.11245	0.394085	0.0502158

## Sheet: Fig 3a
Figure 3a
		Anti-EPYC1								Anti-Rubisco								Anti-CrRbcS2

## Sheet: Fig 3b
Figure 3b
		Coomassie-stained protein gel

## Sheet: Fig 3c
Figure 3c
	S2Cr_EPYC1 pellet														S2Cr pellet
	GFP					Brightfield				Merge					GFP					Brightfield				Merge

[truncated: 9 more sheets: Fig 3e, Fig 4a, Fig 4b, Fig 4c, Fig 4d and Supp Table 1, Supp Fig 1, Supp Fig 2c, Supp Fig 4a, Supp Fig 4b]
